# Supplementary material for: Novel risk score model for non-proliferative diabetic retinopathy based on untargeted metabolomics of venous blood
Source: Front Endocrinol (Lausanne). 2023 Aug 21;14:1180415. doi: 10.3389/fendo.2023.1180415 (PMC10476524; doi:10.3389/fendo.2023.1180415)
Supplement: Supplementary file 1 [file Table_1.xlsx]

## Sheet: NPDR(1) vs DM without DR(2)
id	MS2 name	MS2 score	MS1 name	MS1 ppm	rt	mz	SuperClass	type	MEAN 1	MEAN 2	VIP	P-VALUE	Q-VALUE	FOLD CHANGE	LOG_FOLDCHANGE
20	D-Alanine	0.997801			365.814	88.0395	Organic acids and derivatives	forward	23.1398	25.879	1.49991	0.03702	0.172773	0.894153	-0.161406
27	7-Ketocholesterol	0.996412			186.526	399.327	Lipids and lipid-like molecules	forward	0.123513	0.167223	1.48381	0.00598908	0.0646296	0.738614	-0.437108
68	4-Dodecylbenzenesulfonic Acid	0.969328			26.0925	325.184	Benzenoids	forward	12.7549	20.7646	2.21247	1.27522e-05	0.000546362	0.614264	-0.70307
69	2-Oxovaleric acid	0.968412			63.8135	115.039	Organic acids and derivatives	forward	215.036	256.973	1.22912	0.000530451	0.0111993	0.836805	-0.257036
75	Bortezomib	0.958557			284.395	383.192	Organic acids and derivatives	forward	0.169682	0.262327	1.25935	0.0182831	0.123781	0.646835	-0.628531
92	Succinic acid semialdehyde	0.922307			94.3259	101.024	Lipids and lipid-like molecules	forward	14.2825	19.53	1.15927	0.0144459	0.107976	0.731308	-0.451448
106	L-Valine	0.906677			320.952	116.071	Organic acids and derivatives	forward	43.1407	47.417	1.54551	0.0277012	0.152317	0.909816	-0.136353
109	Dihydrojasmonic acid	0.901455			96.8019	211.133	Lipids and lipid-like molecules	forward	0.311587	0.442302	1.16611	0.0027914	0.0382053	0.704466	-0.505398
115	Uridine	0.892807			170.762	243.062	Nucleosides, nucleotides, and analogues	forward	6.00592	6.56939	1.17343	0.0488056	0.196046	0.914228	-0.129374
126	L-Threonine	0.864625			373.488	118.05	Organic acids and derivatives	forward	5.98556	6.92376	1.73615	0.031786	0.161612	0.864496	-0.210069
132	L-Asparagine	0.852503			397.875	131.046	Organic acids and derivatives	forward	0.195984	0.246542	1.85792	0.0394172	0.177657	0.79493	-0.3311
137	Phenylacetylglycine	0.848001			196.446	192.066	Organic acids and derivatives	forward	0.387535	0.159533	1.70978	5.42755e-07	4.68846e-05	2.42918	1.28047
143	3-Sulfinato-L-alaninate	0.830246			200.007	152.002	Organic acids and derivatives	forward	1.38082	0.383966	2.6203	2.056e-09	3.3714e-07	3.59621	1.84648
147	Byssochlamic acid	0.825081			320.719	331.118	Organoheterocyclic compounds	forward	0.0386687	0.0493724	2.0134	0.00107516	0.0192939	0.783205	-0.352539
198	3-Sulfinoalanine	0.620358			46.0364	152.002	Organic acids and derivatives	forward	4.96215	8.78183	1.08638	0.017351	0.120222	0.565047	-0.823557
207	L-Aspartic acid	0.594216			321.84	132.029	Organic acids and derivatives	forward	0.306995	0.126911	2.54086	1.36786e-09	2.55131e-07	2.41898	1.2744
213	(Â±)-Tryptophan	0.579021			282.321	203.082	Organoheterocyclic compounds	forward	4.4767	5.57659	2.55199	0.00465875	0.0549343	0.802766	-0.316949
222	L-Arginine	0.508017			541.684	173.104	Organic acids and derivatives	forward	0.506978	0.682709	1.62471	0.00815048	0.077299	0.742596	-0.42935
234	D-Glucuronic acid	0.445922			367.342	193.036	Organic oxygen compounds	forward	0.0313869	0.0405057	1.60001	0.000358183	0.00822383	0.774875	-0.367964
240	Cysteine-S-sulfate	0.371864			321.765	199.969	Organic acids and derivatives	forward	0.172776	0.22391	1.59535	0.0116089	0.0941865	0.771632	-0.374015
241	Tiglylglycine	0.362952			29.6545	156.066	Organic acids and derivatives	reverse	0.394132	0.109955	2.20946	5.92572e-10	1.45978e-07	3.58449	1.84177
258					280.531	295.139			0.12465	0.194399	1.09579	0.0172079	0.119661	0.641208	-0.641135
264					26.9307	297.153			3.5313	5.28711	2.22375	0.00808421	0.0769563	0.667909	-0.582277
270					236.415	163.06			0.123161	0.156906	1.61505	0.0375721	0.173906	0.784932	-0.34936
294					191.936	345.279			0.128275	0.175244	2.05571	0.00158595	0.0253259	0.731979	-0.450126
297					103.245	315.145			1.56643	0.809024	1.39634	0.019058	0.126618	1.9362	0.953231
315					92.3368	537.222			0.0400744	0.0809982	1.4987	0.00996491	0.0857833	0.494757	-1.01521
536					541.334	255.107			0.00866064	0.0155391	1.6568	0.0065574	0.0682875	0.557346	-0.843354
548			Ebastine	8.370221088667	491.396	470.669			0.23762	0.307066	1.36853	0.0419469	0.18297	0.773841	-0.369891
549					491.386	471.671			0.0268844	0.0362574	1.32235	0.0293064	0.156144	0.741488	-0.431505
648					424.825	143.02			1.0522	1.15725	1.02626	0.0437924	0.186701	0.909223	-0.137293
680					403.286	311.074			0.0440363	0.0623758	2.13854	0.00147796	0.0241641	0.705983	-0.502294
736					392.472	1014.53			0.139329	0.17245	1.31073	0.000163729	0.00433286	0.807937	-0.307685
737					392.467	1002.05			0.199755	0.24914	2.23863	2.20097e-05	0.000848773	0.801778	-0.318726
738			Melongoside O	-17.111833682385	392.451	920.049			0.342696	0.413369	2.21352	3.46155e-05	0.00121708	0.829031	-0.270501
740					392.447	756.042			0.229957	0.289092	1.68034	4.72409e-05	0.00153136	0.795447	-0.330162
741			Roxithromycin	-8.75915197664525	392.447	838.046			0.376367	0.447092	2.22717	0.000128242	0.00351967	0.841811	-0.248433
745					391.697	1014.03			0.304684	0.338918	1.29836	0.0111232	0.0917192	0.89899	-0.153624
746			PS(15:0/22:4(7Z,10Z,13Z,16Z))	-13.0318789313525	391.69	799.049			0.314373	0.357358	1.52054	0.00816571	0.0773773	0.879713	-0.184895
747			Astin I	17.0543133910015	391.687	553.037			1.62708	1.86264	1.53836	0.00142163	0.0235358	0.873533	-0.195067
748					391.687	635.042			1.40667	1.56899	1.6109	0.00625428	0.066369	0.896543	-0.157556
749					391.687	932.531			0.259196	0.315386	1.50031	4.66436e-05	0.0015176	0.821838	-0.283075
750					391.687	973.03			0.429025	0.485375	1.43813	0.00125789	0.0216161	0.883903	-0.17804
751					391.685	962.054			0.345018	0.394668	1.63217	0.00114532	0.0202094	0.8742	-0.193965
752					391.68	1043.05			0.260621	0.30232	1.92584	0.00158229	0.0252874	0.862069	-0.214124
753			Hoffmanniolide	-19.0734436282975	391.679	880.051			0.748692	0.866567	2.28161	6.44157e-05	0.00193786	0.863975	-0.210939
754					391.677	891.027			0.666403	0.75791	1.44488	0.000339553	0.00787053	0.879264	-0.185631
755					391.677	961.05			1.38111	1.62327	2.3517	2.87313e-05	0.00105174	0.850821	-0.233073
756			PG(16:0/22:5(4Z,7Z,10Z,13Z,16Z))	-11.4845588788863	391.676	798.048			1.50989	1.72566	2.04429	0.000406754	0.0091142	0.874964	-0.192705
758					391.676	471.034			2.30927	2.52807	1.65512	0.00832507	0.0781897	0.913454	-0.130596
759					391.676	552.036			7.94187	8.82785	1.90356	0.000943419	0.017488	0.899638	-0.152584
761			Soyacerebroside I	10.1847129148149	391.676	715.039			19.5057	22.0748	2.19992	0.00019929	0.00509142	0.883618	-0.178505
762			PE-NMe(11M3/9D3)	1.98091201541455	391.676	797.045			6.95187	7.92885	2.12936	0.000217772	0.0054653	0.876782	-0.18971
763					391.676	850.529			0.356997	0.405142	1.31663	0.00691994	0.0704902	0.881164	-0.182518
764					391.676	879.049			3.07996	3.5547	1.47497	0.000253608	0.00615383	0.866447	-0.206816
765					391.673	633.037			33.3995	37.2406	1.94353	0.000732613	0.0143838	0.896858	-0.157048
766					391.673	634.04			5.81038	6.48481	1.98333	0.000901669	0.0168906	0.895999	-0.158431
767					391.67	388.03			14.4336	15.6878	1.42522	0.00618096	0.0658939	0.920055	-0.120207
768					391.67	716.044			3.86457	4.39772	2.09512	0.000243287	0.00596025	0.878766	-0.186448
769					391.67	932.028			0.561765	0.637033	1.52762	0.000676134	0.013531	0.881846	-0.181402
770					391.668	551.032			52.1534	58.27	2.00292	0.000679889	0.0135884	0.89503	-0.159992
773					391.668	470.032			10.6026	11.6964	1.71146	0.00263022	0.0365769	0.906482	-0.141649
774					391.667	306.026			12.9381	13.9536	1.17862	0.00896705	0.0813215	0.927219	-0.109018
775					391.667	469.029			82.7637	90.8945	1.69829	0.00231304	0.0332146	0.910547	-0.135194
776			AS 1-5	-4.62145935140888	391.667	717.045			0.979936	1.06771	1.10516	0.0208737	0.132867	0.917796	-0.123754
777					391.666	387.026			136.961	149.278	1.4726	0.00705745	0.0713007	0.917492	-0.124232
778			(20E)-Ginsenoside F4	22.8291081880204	391.666	768.023			0.971433	1.07442	1.17799	0.00627367	0.0664939	0.904144	-0.145375
779					391.666	850.027			0.806301	0.892771	1.4123	0.00354423	0.0454406	0.903144	-0.146972
781					391.665	389.031			2.96569	3.2396	1.44362	0.00385026	0.0481353	0.915447	-0.127452
782					391.665	686.02			0.779743	0.87098	1.09674	0.00460364	0.0544937	0.895247	-0.159642
783			PS(16:0/22:6(4Z,7Z,10Z,13Z,16Z,19Z))	-18.49361186312	391.665	809.025			0.880639	1.00455	1.45794	0.00048699	0.0104947	0.87665	-0.189926
786					391.664	307.027			2.45492	2.6556	1.18529	0.00895981	0.0812873	0.924432	-0.11336
787					391.663	305.023			158.664	170.88	1.229	0.0138768	0.105348	0.928515	-0.107004
823					391.605	227.064			2.16678	2.50437	1.75393	0.0252003	0.145839	0.865203	-0.20889
885					379.868	254.053			0.145123	0.184961	1.50715	0.00767554	0.0747854	0.784611	-0.349951
898					374.514	146.081			0.613621	0.715823	1.36212	0.0168278	0.11815	0.857224	-0.222255
899					374.497	220.118			1.28302	1.44255	1.33417	0.0151673	0.111194	0.889407	-0.169084
901			3-(Imidazol-4-yl)-2-oxopropyl phosphate	-24.0540078675193	374.455	221.122			0.0985422	0.112256	1.44443	0.00970826	0.0846796	0.877836	-0.187976
903					374.426	147.085			0.0272929	0.0321361	1.35362	0.0139669	0.10577	0.849292	-0.235667
905					373.808	299.117			0.0125536	0.0168096	1.08242	0.0087842	0.0804516	0.746813	-0.421181
906					373.744	298.114			0.165791	0.206447	1.26903	0.0117025	0.0946528	0.803069	-0.316404
907					373.714	259.091			0.0611032	0.0751115	1.88156	0.0435496	0.186219	0.8135	-0.297786
912					373.365	72.0082			0.162135	0.180723	1.63532	0.0348383	0.168104	0.897147	-0.156583
924					367.376	290.02			0.235524	0.310504	1.38135	0.00154777	0.0249214	0.758522	-0.398737
934					365.637	246.029			0.167693	0.184675	1.0756	0.0440423	0.187193	0.908041	-0.13917
1054			Roxarsone	-13.4531108914627	349.623	264.04			0.0321209	0.0436103	1.43543	0.00504999	0.0579673	0.736542	-0.44116
1066					342.522	195.088			0.0803591	0.100254	1.06825	0.0107813	0.0899336	0.801555	-0.319126
1067					341.423	282.084			0.237204	0.295584	1.00046	0.0148434	0.109764	0.802492	-0.317441
1094			Nitrogen mustard N-oxide	-24.3157842442376	330.719	173.056			0.121255	0.0701674	1.7006	0.00634809	0.0669705	1.72809	0.789175
1146					320.952	117.074			2.14	2.35561	1.59167	0.0331548	0.164421	0.908469	-0.138491
1152					320.919	182.031			3.52148	4.31732	1.52564	0.00239277	0.0340802	0.815663	-0.293954
1155					320.884	274.06			0.815862	0.889894	1.18969	0.0262913	0.148747	0.916808	-0.125309
1157			Pyrrolnitrin	10.8667274056668	320.861	258.083			0.0928254	0.10523	1.26612	0.0118853	0.0955552	0.882118	-0.180956
1206					312.873	260.023			0.137644	0.162546	1.14269	0.0315447	0.161102	0.8468	-0.239907
1212					306.529	163.06			0.0928053	0.12028	1.52632	0.0353777	0.169288	0.771576	-0.374121
1260					293.054	207.087			0.108498	0.164988	1.67373	0.0117756	0.0950149	0.657608	-0.6047
1265					288.535	647.35			0.0353923	0.0531053	1.38185	0.041161	0.181328	0.666455	-0.585421
1268					287.697	603.324			0.0553807	0.081434	1.32948	0.0472029	0.193169	0.680068	-0.556248
1272					286.977	559.298			0.0802276	0.119292	1.30841	0.0366774	0.17206	0.672528	-0.572333
1273					286.883	560.301			0.0189626	0.0293211	1.50929	0.0277919	0.15254	0.646723	-0.62878
1276					286.716	515.271			0.113431	0.169369	1.28575	0.0317429	0.161521	0.669728	-0.578354
1277			3-(ADP)-glycerate	6.6319371187643	286.707	516.274			0.0252929	0.0389183	1.39822	0.0256043	0.146932	0.649897	-0.621718
1283					285.926	471.245			0.141384	0.217276	1.16487	0.0200131	0.129972	0.650713	-0.619907
1286					285.916	472.248			0.0302189	0.044188	1.3153	0.0440911	0.187289	0.683871	-0.548204
1289					285.889	130.087			45.7301	50.5203	1.49363	0.0352622	0.169036	0.905183	-0.143719
1297					285.38	428.222			0.0296231	0.0458182	1.31098	0.0238188	0.141961	0.646534	-0.629201
1298					285.33	427.219			0.162902	0.248686	1.14195	0.021126	0.133695	0.65505	-0.610324
1302					284.338	384.196			0.0248716	0.0392096	1.51157	0.0211468	0.133762	0.634323	-0.656709
1305					282.451	340.169			0.0178466	0.0274628	1.47251	0.0324	0.162889	0.649848	-0.621826
1306					282.447	339.166			0.134873	0.21138	1.08303	0.0171569	0.11946	0.63806	-0.648236
1307					282.326	204.085			0.46689	0.577041	2.25055	0.00823118	0.0777128	0.809111	-0.305591
1308					282.259	361.071			0.142938	0.174429	2.24055	0.00796952	0.0763572	0.819461	-0.287253
1310					282.146	301.05			0.03458	0.0430445	1.89227	0.00381269	0.0478118	0.803355	-0.315891
1321					279.952	148.048			0.0390378	0.0453341	1.55	0.0315568	0.161127	0.861114	-0.215725
1336			Cetylpyridinium chloride	15.3283704169705	277.866	359.014			0.683837	0.63528	1.77417	0.0329836	0.164077	1.07643	0.10626
1345					276.865	203.022			0.736571	0.700737	1.84915	0.0434551	0.186031	1.05114	0.0719511
1353					274.892	174.992			2.91847	2.6436	1.71117	0.0383076	0.175387	1.10398	0.14271
1357					269.842	595.29			0.0749439	0.0901676	1.55437	0.0197639	0.129111	0.831163	-0.266797
1384					261.584	95.9514			19.1972	17.5371	1.30607	0.0468239	0.192476	1.09466	0.130486
1388					261.515	116.922			1.76751	1.9357	1.25225	0.0384192	0.175609	0.913112	-0.131136
1389					261.49	114.925			5.88514	6.53644	1.4494	0.0126746	0.0995156	0.900359	-0.151428
1393					260.576	112.954			12.126	10.7894	1.35781	0.0247773	0.144676	1.12389	0.168495
1415					249.862	132.012			0.208836	0.0450262	2.55283	9.03925e-10	1.87332e-07	4.6381	2.21353
1524					225.658	146.965			2.16323	1.90026	1.05705	0.0120893	0.0965497	1.13839	0.18699
1529					225.344	254.062			0.262111	0.225091	1.5415	0.032751	0.163606	1.16447	0.219669
1568					221.128	713.341			0.110769	0.0988435	1.05568	0.0307771	0.159448	1.12065	0.164336
1581					220.258	836.54			0.10471	0.127538	1.23	0.0324317	0.162954	0.821011	-0.284527
1583					220.2	835.534			0.258556	0.308071	1.30178	0.0364366	0.171554	0.839275	-0.252785
1588					220.111	169.123			0.0771943	0.101716	1.24157	0.00353871	0.0453908	0.758923	-0.397974
1595					218.743	864.571			0.0750762	0.102442	1.35248	0.00111875	0.0198664	0.732868	-0.448375
1598					218.555	863.564			0.296843	0.34773	1.42812	0.0172893	0.11998	0.853659	-0.228268
1637					216.61	163.061			2.59705	3.74201	1.52318	0.0385758	0.175919	0.694024	-0.526942
1638					216.609	164.064			0.137391	0.202843	1.40917	0.0383598	0.175491	0.677325	-0.56208
1642					216.417	199.037			1.49756	2.25464	1.64213	0.0229176	0.139304	0.664214	-0.59028
1645					216.381	267.108			0.0532245	0.0921642	1.96685	0.00949476	0.0837389	0.577497	-0.792115
1660					214.494	777.579			0.0481552	0.0666914	2.38738	1.62503e-05	0.00065891	0.72206	-0.469809
1680					211.446	301.98			0.0932144	0.075704	2.30146	0.00258633	0.0361243	1.2313	0.300184
1689					211.094	210.923			0.0845205	0.0714329	2.22676	0.010095	0.0863319	1.18322	0.242712
1690					211.071	559.338			0.0614046	0.0729808	1.32785	0.0445278	0.188141	0.841381	-0.24917
1695					210.906	283.028			0.258483	0.216573	2.65372	0.00116956	0.0205186	1.19351	0.255217
1696					210.892	197.932			0.0887562	0.0792955	1.56514	0.0335457	0.165198	1.11931	0.16261
1700					210.748	270.944			0.100034	0.0784694	2.54603	3.77947e-05	0.00130113	1.27482	0.350293
1708					210.386	920.634			0.057759	0.0747781	2.40392	9.30141e-06	0.00043196	0.772406	-0.372569
1710					210.354	921.638			0.0267709	0.0358871	1.92369	8.33905e-05	0.00242673	0.745976	-0.422798
1713					210.343	861.617			0.0252347	0.0395048	2.43593	3.29407e-08	4.13964e-06	0.638776	-0.646619
1714					210.339	860.614			0.0601807	0.0817775	2.73856	2.99183e-06	0.000164127	0.735909	-0.442402
1717			Cetylpyridinium chloride	15.8851360860118	210.262	359.014			0.538284	0.43945	2.10165	0.000479076	0.0103633	1.2249	0.292669
1719					210.035	219.977			1.22006	1.00463	2.49147	9.62358e-05	0.00273994	1.21444	0.280295
1720					209.94	374.992			2.23018	1.82193	1.98066	0.000950996	0.0175951	1.22408	0.291694
1721					209.926	240.036			0.429276	0.369902	2.29737	0.01194	0.095823	1.16051	0.214762
1725					209.709	109.04			4.53106	3.8743	1.43983	0.012483	0.098549	1.16952	0.225912
1726					209.695	174.992			3.5367	3.04642	1.95027	0.0162652	0.11586	1.16093	0.215285
1738					209.158	201.025			7.06887	6.40835	1.66464	0.0231345	0.139953	1.10307	0.141525
1749			Eujambin	-16.8170549833821	208.702	659.513			0.137829	0.168753	1.85593	0.000228037	0.0056673	0.816753	-0.292029
1753					208.558	709.508			0.139777	0.213957	2.98247	8.08996e-06	0.000387105	0.653296	-0.614191
1756					208.453	171.102			1.03956	1.24128	1.17499	0.00498054	0.0574407	0.837492	-0.255852
1757					208.443	660.517			0.0465393	0.0567759	1.77141	0.00293905	0.0396852	0.819701	-0.28683
1761					208.232	710.511			0.05157	0.081347	2.87634	1.25979e-05	0.000541627	0.633952	-0.657556
1762			2,3,4,7,8,9,15,22,23,28-decahydroxy-14-(hydroxymethyl)-13,25,32,35-tetraoxaoctacyclo[14.13.3.3]pentatriaconta-1,3,5(30),6,8,10,19(24),20,22,28-decaene-12,27,31,34-tetrone	-15.1476720631831	208.231	711.506			0.0456737	0.0703086	2.83245	8.47257e-05	0.00245993	0.649618	-0.622338
1768					207.619	153.066			0.45702	0.015512	2.73097	3.35026e-05	0.00118681	29.4623	4.8808
1770					207.288	748.571			0.259055	0.324666	1.699	0.000429133	0.00951017	0.797913	-0.325697
1772					207.141	747.568			0.720319	0.858844	1.73898	0.000255482	0.00618859	0.838708	-0.253759
1781					206.466	759.568			2.72324	2.47894	1.23304	0.0115232	0.0937571	1.09855	0.135601
1782					206.466	760.572			1.23289	1.10224	1.366	0.00329903	0.0431802	1.11852	0.161594
1787					206.371	919.572			0.222947	0.199423	2.17077	0.019014	0.126459	1.11796	0.160871
1798					206.175	177.04			1.83525	1.59854	1.97828	0.035288	0.169092	1.14808	0.199222
1802					205.989	687.545			1.13008	1.40534	3.1355	8.08572e-10	1.76133e-07	0.804136	-0.314489
1803			Dephospho-CoA	-19.6888924261413	205.956	688.548			0.465909	0.575902	3.11127	2.42345e-09	3.73304e-07	0.809008	-0.305774
1806					205.903	689.552			0.0915472	0.116013	2.30381	5.51551e-07	4.74641e-05	0.789113	-0.341696
1807					205.881	735.524			0.302845	0.462523	2.0746	0.00171199	0.0266154	0.654767	-0.610947
1809			Molybdopterin guanine dinucleotide	-14.9567618736153	205.841	739.538			0.579503	1.08314	3.69459	1.7737e-06	0.000111366	0.535021	-0.902334
1810					205.837	737.539			1.6026	2.93307	3.7538	7.0104e-07	5.66828e-05	0.546389	-0.872
1811					205.833	738.543			0.684248	1.27176	3.74365	6.38888e-07	5.29889e-05	0.538032	-0.894235
1812					205.768	149.045			0.391568	0.337298	1.92634	0.0205469	0.131781	1.1609	0.21524
1815					205.671	740.539			0.217928	0.41464	3.61998	2.79887e-06	0.000156306	0.525583	-0.928008
1817					205.531	806.612			0.250379	0.327953	1.88713	0.000187105	0.00483748	0.763462	-0.389372
1818					205.421	805.61			0.544684	0.688903	1.3408	0.00114829	0.0202475	0.790654	-0.338882
1819					205.323	154.036			2.92806	2.65514	1.15722	0.0476565	0.193991	1.10279	0.141155
1828					204.79	85.0286			0.644639	0.582144	1.96707	0.0331567	0.164424	1.10735	0.147114
1831					204.715	165.076			0.357771	0.261291	2.22345	0.0207871	0.132581	1.36925	0.453382
1832					204.634	807.617			0.0812522	0.128561	2.42054	1.21682e-06	8.44886e-05	0.632013	-0.661975
1833					204.631	764.558			0.45035	0.528588	1.52067	0.0007898	0.015233	0.851985	-0.2311
1837			2',3',6'-Tris-O-(3,4,5-trihydroxybenzoyl)-3'-Glucosyl-2',4',6'-trihydroxyacetophenone	-9.91452896576779	204.303	787.6			1.41241	1.12188	2.29298	2.0061e-05	0.000786646	1.25897	0.332243
1838					204.217	788.603			0.670029	0.531945	2.19322	2.35514e-05	0.000896482	1.25958	0.332946
1848					203.883	715.576			0.102577	0.135482	2.2975	7.76847e-08	9.05602e-06	0.757126	-0.401395
1856					203.696	254.622			2.17258	1.46671	2.09018	6.72356e-06	0.000333129	1.48126	0.566822
1859					203.637	261.029			3.85715	3.21075	2.07288	0.01416	0.106666	1.20132	0.264624
1860					203.623	262.032			0.310237	0.25062	2.10032	0.00916702	0.0822535	1.23788	0.307874
1861					203.578	765.57			0.319653	0.57976	2.96442	2.50098e-10	7.77465e-08	0.551354	-0.85895
1864					203.537	255.124			0.581288	0.397319	2.12059	8.21556e-06	0.000391881	1.46302	0.548953
1866					203.498	264.004			0.20001	0.144687	3.12684	2.64787e-07	2.59936e-05	1.38236	0.467133
1871					203.291	767.57			0.0917422	0.193481	3.04659	2.86972e-09	4.11736e-07	0.474165	-1.07654
1874					203.207	766.576			0.107972	0.223565	3.42717	9.2097e-11	4.96505e-08	0.482956	-1.05004
1883			2-Amino-4-hydroxy-6-(D-erythro-1,2,3-trihydroxypropyl)-7,8-dihydropteridine	-7.99316718301549	202.855	256.236			0.408773	0.577534	1.60186	0.00421393	0.0512787	0.707789	-0.498608
1887			Luteolin 7-O-[beta-D-glucuronosyl-(1->2)-beta-D-glucuronide]-4'-O-beta-D-glucuronide	18.2426834319616	202.775	815.631			0.597111	0.43381	2.63445	1.54336e-06	0.000100866	1.37643	0.460935
1888					202.774	816.633			0.282936	0.203658	2.63278	2.02901e-06	0.00012208	1.38927	0.474327
1891					202.699	112.954			27.2617	24.0742	2.43215	0.00628348	0.066557	1.1324	0.17939
1893					202.641	164.057			0.163584	0.138505	2.0073	0.00167235	0.0262172	1.18107	0.240097
1897					202.345	95.9515			33.6331	30.4582	2.1465	0.0466145	0.192091	1.10424	0.14305
1899					202.333	792.59			0.152064	0.20923	2.69651	1.87216e-06	0.000115606	0.726777	-0.460414
1905					201.96	178.978			0.11566	0.0687339	3.06209	1.88492e-10	7.01807e-08	1.68272	0.750796
1906					201.949	80.9643			3.31463	3.04373	2.12685	0.0399404	0.178717	1.089	0.123008
1908					201.895	793.602			0.226085	0.394523	3.38922	1.30273e-12	1.21491e-09	0.57306	-0.803242
1911					201.837	794.606			0.0855767	0.167771	3.26306	1.81652e-13	3.38814e-10	0.510079	-0.971208
1915					201.775	795.6			0.129438	0.163745	2.24789	2.48895e-06	0.000143136	0.790485	-0.33919
1927					200.976	535.401			0.165104	0.220494	1.95434	0.00443171	0.0530972	0.748792	-0.417364
1930			Molybdopterin guanine dinucleotide	9.60301180319968	200.867	739.556			0.156804	0.224678	2.89442	1.49886e-07	1.61926e-05	0.697908	-0.518892
1932					200.81	740.558			0.0615736	0.0947922	2.8693	3.55202e-08	4.41679e-06	0.649564	-0.622456
1937					200.638	741.553			0.0558898	0.0814976	2.65889	8.92236e-07	6.69662e-05	0.685785	-0.544171
1943					200.557	820.622			0.550122	0.651586	2.26792	0.000661429	0.0133047	0.844281	-0.244204
1944					200.526	819.618			1.04691	1.24246	2.40231	0.000610974	0.0125102	0.842611	-0.247061
1945					200.512	823.63			0.106496	0.149028	2.25099	1.23957e-06	8.56305e-05	0.714605	-0.484783
1948					200.469	877.576			0.0174703	0.025107	1.43636	0.00679718	0.0697552	0.695835	-0.523183
1949					200.452	821.619			0.438409	0.525478	1.67403	0.00172206	0.0267154	0.834306	-0.261351
1950					200.345	833.634			0.417011	0.467526	1.06995	0.0482089	0.194979	0.891953	-0.164961
1951					200.334	822.62			0.168071	0.204717	2.14356	0.00106462	0.0191537	0.820992	-0.284561
1953					200.067	834.638			0.173659	0.204753	1.2108	0.0024016	0.0341752	0.848139	-0.237627
1954					199.672	835.634			0.127596	0.144509	1.32036	0.0221926	0.137088	0.882962	-0.179577
1959					199.571	904.595			0.0220167	0.0180881	1.83662	0.00284562	0.0387417	1.21719	0.28356
1966			Pent-2-enoyl-CoA	9.011180008412	199.222	850.65			0.303199	0.334527	1.11309	0.0361143	0.170872	0.906351	-0.141858
1973			2-Phosphoglycolate	-16.6028258367861	199.022	157.036			4.75015	3.8076	1.54253	0.0370951	0.172928	1.24755	0.319092
1978					198.567	433.296			0.0368744	0.0485521	1.87067	0.0105531	0.0887189	0.759481	-0.396915
1980					198.402	193.013			0.747756	0.393889	3.05033	9.08226e-06	0.000424042	1.89839	0.924779
1981					198.387	195.01			0.203846	0.123652	2.58467	0.000379617	0.0086221	1.64855	0.721194
1983			3,4,5-trihydroxy-6-{[3-(6-hydroxy-7-methoxy-2H-1,3-benzodioxol-5-yl)propanoyl]oxy}oxane-2-carboxylic acid	-11.6214222993255	198.339	417.337			0.0143302	0.0193377	1.65371	0.0466925	0.192234	0.74105	-0.432357
1988					197.883	116.035			1.2971	1.45207	1.78657	0.01341	0.10313	0.893276	-0.162822
1992					197.816	105.019			0.330399	0.362908	1.7402	0.0282366	0.15362	0.91042	-0.135396
1999					196.974	132.867			1.17515	1.45369	1.89712	0.00596488	0.064468	0.808391	-0.306874
2002					196.886	125			0.140372	0.153489	1.35562	0.0276794	0.152263	0.914543	-0.128877
2004					196.507	366.273			0.0217045	0.0286283	1.49203	0.0333857	0.164881	0.758149	-0.399447
2006					196.431	365.269			0.129659	0.169213	1.88018	0.0100603	0.086186	0.766248	-0.384116
2021					196.024	136.862			0.298664	0.372399	1.61624	0.00959157	0.084168	0.801999	-0.318328
2051					195.103	498.99			0.158918	0.179288	1.09848	0.0461994	0.191321	0.886382	-0.174
2071					192.188	346.283			0.0179907	0.0276264	2.02292	0.00162695	0.025753	0.651214	-0.618796
2072					191.941	329.19			0.0383839	0.0612001	1.42138	0.000799659	0.0153764	0.627187	-0.673033
2073					191.888	389.27			0.0881697	0.110638	1.68959	0.0161347	0.115319	0.796919	-0.327494
2093			[4-({[5,7-dihydroxy-2-(3,4,5-trihydroxyphenyl)-3,4-dihydro-2H-1-benzopyran-3-yl]oxy}carbonyl)-2,6-dihydroxyphenyl]oxidanesulfonic acid	-9.60993019866018	189.117	539.432			0.5769	0.739883	1.66039	0.0324692	0.163031	0.779718	-0.358975
2133					186.517	463.343			0.319823	0.390353	1.66974	0.0184173	0.12428	0.819317	-0.287507
2134					186.393	108.901			0.709339	0.626757	1.57608	0.0150992	0.110895	1.13176	0.17857
2140			(L-Seryl)adenylate	13.3994495652165	186.186	435.312			0.222465	0.266605	1.74365	0.0292681	0.156056	0.834435	-0.261128
2168					185.652	481.353			0.196619	0.247606	1.93333	0.010163	0.0866157	0.79408	-0.332644
2170					185.503	319.264			0.128625	0.173808	1.80347	0.0123137	0.0976858	0.740041	-0.434323
2173			L-2-Aminoadipate adenylate	11.577883058982	185.466	491.375			0.266573	0.319231	1.46781	0.0483154	0.195169	0.835046	-0.260072
2186					185.25	737.539			0.665923	0.957923	3.05281	1.46385e-10	6.30193e-08	0.695174	-0.524554
2195			Cycloprothrin	13.4799589720473	185.022	483.369			0.21494	0.272725	1.97972	0.0322977	0.162678	0.788122	-0.343508
2203					184.3	455.338			0.0344924	0.0503777	2.07069	0.00180524	0.0275263	0.684675	-0.546508
2212			Flupyrsulfuron-methyl sodium	0.239974626818175	183.45	489.358			0.593449	0.762712	1.67238	0.0182708	0.123735	0.778077	-0.362015
2231					178.117	246.982			0.148929	0.136779	1.23894	0.0282926	0.153755	1.08883	0.122776
2237			Gold	-6.65307675011015	177.904	197.973			0.494812	0.464688	1.4355	0.00803665	0.0767088	1.06483	0.0906173
2246					177.291	173.885			0.284949	0.247402	1.77812	0.0452825	0.189592	1.15177	0.203851
2260					176.371	171.888			0.350933	0.298976	1.39503	0.0476496	0.193978	1.17378	0.231168
2269					174.346	845.454			0.130905	0.195654	1.3959	0.0310375	0.160015	0.669063	-0.579785
2271			TG(14:0/20:2n6/o-18:0)	21.9397214951407	174.311	846.458			0.0480526	0.0720753	1.44161	0.0362714	0.171206	0.666699	-0.584892
2274					173.5	847.648			0.189909	0.272594	2.49602	1.91839e-07	1.98786e-05	0.696673	-0.521446
2309					170.838	281.035			10.6053	11.6295	1.13777	0.0438509	0.186816	0.911932	-0.133002
2312					170.791	110.024			0.454337	0.50595	1.2316	0.0326717	0.163445	0.897987	-0.155233
2317					170.776	280.042			3.15807	3.46416	1.15358	0.0496864	0.1976	0.91164	-0.133464
2319					170.769	279.038			34.8819	38.1612	1.1256	0.0452767	0.189581	0.914067	-0.129627
2324			CoA	-9.10234811841697	170.743	768.534			0.794246	1.00615	2.57309	6.91269e-06	0.000340827	0.789391	-0.341189
2325					170.743	769.539			0.338415	0.421997	2.08863	5.45807e-05	0.00169672	0.801939	-0.318436
2327			Cycloprothrin	13.2256424642258	170.67	483.369			0.241122	0.316424	1.91716	0.0243759	0.143553	0.762021	-0.392097
2328			2,3,4,7,8,9,15,21,22,23,28-undecahydroxy-14-(hydroxymethyl)-12,27,31,34-tetraoxo-13,25,32,35-tetraoxaoctacyclo[14.13.3.3]pentatriaconta-1,3,5(30),6,8,10,19,21,23,28-decaene-20-carboxylic acid	14.6878007727873	170.662	771.536			0.117092	0.148119	1.64549	0.000161266	0.00427832	0.790528	-0.339112
2332			Fluo-3	-12.7187030076034	170.562	770.532			0.322162	0.400112	2.48981	1.17838e-05	0.000516086	0.805181	-0.312616
2333					170.554	591.463			0.468519	0.588097	1.09711	0.0235407	0.141152	0.79667	-0.327946
2335					170.226	754.555			0.0459884	0.0636146	1.67578	0.00177843	0.027268	0.722922	-0.468089
2344					169.861	449.327			0.0731739	0.0958046	1.84662	0.0145551	0.108471	0.763783	-0.388765
2351					169.546	453.359			0.0975397	0.124262	1.78921	0.039431	0.177685	0.784949	-0.34933
2359					168.982	463.343			0.986494	1.26142	1.81876	0.00855995	0.079361	0.782054	-0.354661
2376			L 735821	17.4696214265854	168.061	465.359			0.742465	0.911928	1.48907	0.018846	0.125852	0.814171	-0.296597
2380					167.958	700.529			0.146116	0.173971	1.41494	0.0024859	0.0350736	0.839889	-0.25173
2381					167.953	701.534			0.0392854	0.0495461	1.10909	0.00633361	0.0668781	0.792905	-0.33478
2391					167.18	411.311			0.0587608	0.0751515	1.50856	0.0318079	0.161658	0.781898	-0.354947
2405					166.267	142.998			0.0173008	0.0682453	1.80403	0.00054636	0.0114501	0.253509	-1.97989
2408					166.057	517.39			0.513312	0.637366	1.65217	0.0332108	0.164533	0.805365	-0.312286
2521					157.391	1007.63			0.0597501	0.0757338	1.05168	0.0175758	0.121095	0.788949	-0.341997
2523					157.34	1006.63			0.130006	0.161004	1.35467	0.00945047	0.0835411	0.807474	-0.308513
2591					149.478	365.269			0.589397	0.718015	1.19304	0.0460547	0.19105	0.82087	-0.284774
2599					148.574	493.039			1.13762	0.998379	1.80867	0.0356468	0.169871	1.13947	0.188364
2608			Juliflorine	12.9214821637305	148.564	631.058			0.728714	0.592558	1.40933	0.0189906	0.126375	1.22978	0.298396
2614					147.686	418.056			2.17636	1.93594	1.36764	0.0384389	0.175648	1.12419	0.168885
2616					147.685	433.026			0.523878	0.459927	1.26519	0.0380492	0.17487	1.13905	0.187827
2617					147.685	637.074			3.02368	2.47236	1.6884	0.0101766	0.0866721	1.22299	0.290417
2618			CE(17:1)	-5.52449947477746	147.685	638.077			0.654065	0.529482	1.75522	0.00929593	0.0828438	1.23529	0.304852
2630					146.803	502.03			0.56278	0.482434	2.14358	0.00187182	0.0281556	1.16654	0.222241
2636					142.399	693.393			0.332399	0.482073	1.39013	0.0483639	0.195255	0.68952	-0.536335
2640					140.649	143.071			4.16021	2.11654	1.00733	0.0189773	0.126327	1.96557	0.974948
2705					130.901	711.383			0.191317	0.307009	1.49059	0.0264095	0.149054	0.623165	-0.682313
2717					128.182	140.009			2.132	0.688777	2.54403	9.08202e-07	6.77586e-05	3.09534	1.6301
2724					126.421	365.269			1.22671	1.49414	1.21873	0.046681	0.192213	0.821008	-0.284531
2743					120.471	667.355			0.313489	0.513038	1.52642	0.0149213	0.110111	0.611045	-0.71065
2777					111.879	623.329			0.132257	0.233606	1.584	0.0144673	0.108074	0.566154	-0.820734
2780					109.64	155.001			3.93506	3.25622	1.03275	0.000536282	0.0112917	1.20848	0.273189
2795					107.936	437.328			0.562569	0.674315	1.89913	0.022335	0.137529	0.834282	-0.261393
2809					107.11	591.463			1.29646	1.69507	1.25701	0.0217723	0.13577	0.76484	-0.38677
2814					106.807	443.316			0.733354	0.99626	1.47401	0.0120148	0.0961879	0.736108	-0.442011
2827					105.524	463.343			1.19449	1.49039	1.93323	0.00949732	0.0837503	0.801465	-0.319288
2828					105.305	446.336			1.89544	2.30954	1.59146	0.03509	0.168659	0.820702	-0.285069
2832					104.89	316.148			0.213071	0.094974	1.40067	0.0182293	0.12358	2.24346	1.16573
2835			N-debutylhalofantrine	17.825553820709	104.516	445.332			6.34514	7.65019	1.58846	0.0461463	0.191221	0.829409	-0.269844
2836					104.389	418.304			0.111618	0.148194	1.39062	0.028419	0.154058	0.753186	-0.408921
2849			3,3',5,5'-Tetrahydroxy-6,7-methyleneoxy-4'-methoxyflavone 3-glucuronide	23.9055982624822	103.131	537.416			0.527407	0.66996	2.02129	0.0270925	0.1508	0.787221	-0.345159
2853					102.518	409.296			0.104425	0.142173	1.71749	0.00689726	0.0703552	0.734492	-0.445181
2859					101.805	536.404			0.156774	0.201684	1.4969	0.026224	0.148571	0.777324	-0.363412
2871					100.904	179.034			0.304186	0.38736	1.01352	0.020236	0.130733	0.78528	-0.348721
2873			(L-Seryl)adenylate	13.5361307855575	100.806	435.312			0.194039	0.238228	1.2404	0.0320379	0.162139	0.814511	-0.295993
2914					96.3915	517.287			0.844583	1.31487	1.38268	0.0255222	0.146711	0.642334	-0.638605
2924					96.1691	453.359			0.170938	0.226432	2.06277	0.00691034	0.0704331	0.75492	-0.405605
2944					95.5261	457.265			0.152644	0.248317	1.61242	0.00350793	0.0451118	0.614715	-0.702011
2951					95.2697	296.235			0.0968448	0.129153	1.2547	0.0099864	0.0858744	0.749845	-0.415337
2960					95.135	297.745			0.0612391	0.0861372	1.36831	0.0267931	0.150041	0.710949	-0.492183
2965			3,4,5-trihydroxy-6-({11-hydroxy-17,18-dimethoxy-13-oxo-6,8,20-trioxapentacyclo[10.8.0.0icosa-1(12),2(9),4,10,14(19),15,17-heptaen-15-yl}oxy)oxane-2-carboxylic acid	-13.4650098985357	95.0675	547.437			0.495542	0.618941	1.27094	0.0355556	0.169674	0.80063	-0.320793
2975					94.957	436.351			0.0835988	0.105837	1.86836	0.0308013	0.159501	0.789881	-0.340293
2982			Carmine	-7.46177697633085	94.886	493.39			1.0502	1.29604	1.50913	0.0409832	0.180952	0.810313	-0.303449
2983			2-Methacryloyloxyethyl phenyl phosphate	18.0984688613638	94.8745	287.23			0.116816	0.153536	1.04876	0.0246167	0.144229	0.760839	-0.394336
2987			6-Hydroxyluteolin 6-xyloside	-22.0765333534682	94.8479	435.348			0.340379	0.427132	2.05808	0.00656011	0.0683044	0.796895	-0.327539
2993					94.7578	286.222			0.131042	0.180189	1.13272	0.00987324	0.0853924	0.727247	-0.459483
2997					94.7508	391.285			0.552369	0.732544	1.79096	0.00384931	0.0481272	0.754042	-0.407283
3003					94.7341	286.724			0.0407973	0.0598494	1.25988	0.0154985	0.11263	0.681666	-0.552862
3008			Muscapurpurin	-4.69491727926594	94.6339	419.317			0.743076	0.940752	1.27047	0.0414434	0.181921	0.789875	-0.340305
3013					94.5553	591.463			0.971665	1.1898	1.18626	0.0192851	0.127429	0.81666	-0.292193
3022					94.3425	500.382			0.127183	0.168478	1.18063	0.0469112	0.192636	0.754893	-0.405656
3028					94.2182	467.374			0.679385	0.854755	1.93113	0.00843022	0.0787178	0.794829	-0.331283
3031					94.1621	693.393			0.0379737	0.0648817	1.57335	0.022368	0.137631	0.585276	-0.77281
3044					93.3543	295.078			0.044557	0.0701101	1.32697	0.015682	0.113415	0.635528	-0.653972
3045					93.1647	413.239			0.0578041	0.111661	1.52944	0.00365435	0.046426	0.517675	-0.949883
3048					92.3624	473.261			0.76189	1.1839	1.34353	0.0175444	0.120974	0.643543	-0.635892
3049					92.1518	474.263			0.152623	0.2395	1.40123	0.0206356	0.132078	0.637255	-0.650057
3073					83.3681	429.234			0.430823	0.635257	1.15947	0.0285954	0.154479	0.678187	-0.560244
3094					79.3501	171.102			0.726275	0.891956	1.21559	0.000290429	0.00690581	0.81425	-0.296456
3126					76.3361	385.208			0.212801	0.308961	1.41078	0.0258771	0.147659	0.688761	-0.537924
3141					74.1927	427.216			0.840862	0.561438	1.13859	0.00728588	0.0726181	1.49769	0.582741
3142					74.0871	428.219			0.171831	0.0971009	1.20749	0.00222927	0.0322897	1.76961	0.823434
3146					72.5956	759.584			0.0328297	0.0486506	2.12041	0.000357236	0.00820603	0.674806	-0.567456
3147					72.5594	698.559			0.0392478	0.0606479	2.04487	5.99153e-05	0.00182947	0.647142	-0.627845
3149					72.4477	758.581			0.0905021	0.127029	1.93308	4.38105e-05	0.00145092	0.712455	-0.489129
3151			Permethrin	-16.3397562892383	72.1304	392.289			0.489719	0.637792	1.75208	0.0249592	0.145179	0.767834	-0.381134
3152					72.0892	391.285			2.09194	2.71368	1.5732	0.0341897	0.166654	0.770888	-0.375407
3164			3,4,5-trihydroxy-6-{[3-(4-methoxy-1-benzofuran-5-yl)-3-oxopropanoyl]oxy}oxane-2-carboxylic acid	23.4054759351459	70.1459	411.348			0.217889	0.270763	1.7637	0.0433757	0.185873	0.804721	-0.313439
3180					67.9511	405.144			0.0529435	0.0971333	1.40357	0.0303183	0.158438	0.54506	-0.875513
3216			Ethidium bromide	4.29816747383622	61.468	395.317			0.122814	0.150352	1.44881	0.0471158	0.19301	0.816844	-0.291868
3226					60.9942	501.395			0.717571	0.856734	1.14936	0.0331811	0.164473	0.837565	-0.255727
3233			Muscapurpurin	-4.76827556133766	60.4978	419.316			0.256809	0.368441	1.98812	0.00131607	0.0223146	0.697015	-0.520739
3244					60.0073	309.17			0.286964	0.2643	1.03401	0.00566705	0.0624368	1.08575	0.118696
3264					58.7779	293.175			0.229533	0.272389	1.02054	0.0256588	0.147077	0.842667	-0.246966
3269					57.7752	154.036			2.67015	2.36321	1.5989	0.0422551	0.183605	1.12988	0.176172
3272					57.4127	449.364			0.948042	1.2907	2.08037	0.00180113	0.0274869	0.734519	-0.445129
3306			5-Fluorodeoxyuridine monophosphate	4.48108856271708	53.0491	327.181			2.49501	1.04392	1.21403	0.0478099	0.194267	2.39005	1.25704
3397					42.8062	87.0079			6.79311	2.59765	1.96784	0.000700786	0.0139053	2.61511	1.38687
3405					39.1073	108.995			0.444832	0.387036	1.11167	0.00974824	0.0848534	1.14933	0.200792
3475					33.0518	249.007			0.50288	0.292735	1.13814	0.0316876	0.161404	1.71787	0.780618
3527					29.7072	509.294			0.284005	0.436904	2.20684	1.42532e-05	0.000590776	0.65004	-0.621399
3560			unsym-Bis(4'-chlorophenyl)ethylene	7.81112944690634	28.9881	250.144			0.0105754	0.0569561	2.41983	1.33069e-05	0.000563121	0.185677	-2.42913
3561					28.8194	523.31			0.176345	0.23149	1.6944	0.00275316	0.0378236	0.761784	-0.392547
3564					28.7294	537.325			0.29182	0.377202	1.77114	0.00917222	0.0822774	0.773643	-0.37026
3569					28.6757	507.279			0.219042	0.311341	2.01448	0.00186353	0.0280782	0.703545	-0.507286
3581					27.6963	294.005			0.389424	0.310068	1.07303	0.0383264	0.175424	1.25593	0.328758
3585					26.9343	298.156			0.531671	0.830528	1.94078	0.0082829	0.0779761	0.64016	-0.643495
3589					26.9139	311.168			12.8614	20.8241	2.27096	0.000100662	0.00284474	0.617622	-0.695204
3590					26.9089	312.172			2.19314	3.54047	2.43279	0.000211636	0.00534266	0.619449	-0.690943
3594					26.1438	285.116			0.244513	0.340708	1.05012	0.0218354	0.13597	0.717662	-0.478623
3598			Chlorobenzilate	-19.8245797336394	26.092	326.187			2.36677	3.79248	1.84707	2.88561e-05	0.00105533	0.624068	-0.680226
3602			Azafenidin	10.4622838912803	26.0429	339.199			7.92459	12.6412	2.2553	4.8848e-05	0.00156787	0.626885	-0.673728
3603			1-(5-Phospho-D-ribosyl)-5-amino-4-imidazolecarboxylate	-0.311688620148995	26.0429	340.203			1.55895	2.50122	2.23023	5.13478e-05	0.00162327	0.623277	-0.682055
3645					23.3833	203.001			20.6254	14.1926	1.09752	0.0489041	0.196221	1.45325	0.539281
3659					23.3325	368.976			0.657797	0.964115	1.01585	0.00254374	0.0356813	0.68228	-0.551564
3718					5.09415	232.924			0.317542	0.242255	1.16473	0.00368147	0.0466659	1.31078	0.390421

## Sheet: EXCEL EV2 NPDR vs ERM Different
Compound_ID	Name	Formula	Molecular Weight	RT [min]	m/z	mzCloud_Results	mzVault_Results	MassList_Results	FC	log2FC	Pvalue	ROC	VIP	Up.Down	neg_D072001	neg_D072002	neg_D072005	neg_D072006	neg_D072007	neg_D072011	neg_D072012	neg_D072014	neg_D072021	neg_D072022	neg_H072001	neg_H072003	neg_H072004	neg_H072006	neg_H072007	neg_H072008	neg_H072009	neg_H072010	neg_H072011	neg_H072012
Com_581_neg	Ribulose-5-phosphate	C5 H11 O8 P	230.019	1.461	229.011	No results	No results	Full match	0.30455	-1.71525	3.80481e-06	0.98	1.97246	down	680221	1.03739e+06	1.32188e+06	919845	731759	734826	1.00938e+06	752547	2.11857e+06	1.93575e+06	6.2798e+06	4.73543e+06	3.42672e+06	1.54317e+06	3.81031e+06	2.83615e+06	2.53877e+06	5.15676e+06	4.03345e+06	2.55349e+06
Com_2638_neg	N-Acetyl-L-histidine	C8 H11 N3 O3	197.079	1.414	196.072	No results	No results	Full match	0.237816	-2.07208	0.000103223	0.94	1.76149	down	162006	430468	188149	212788	194324	151531	519751	335999	188136	1.0047e+06	1.0084e+06	1.05594e+06	300987	818011	1.393e+06	742108	2.41893e+06	1.08085e+06	2.3744e+06	3.0531e+06
Com_2291_neg	Orotidine	C10 H12 N2 O8	288.059	1.379	287.052	No results	Full match	Full match	0.57664	-0.794257	0.000120237	0.94	1.75928	down	173584	172138	162599	123599	113864	87884.2	141848	107530	170448	223794	342374	257597	201382	157330	264667	230273	236408	283023	323498	265335
Com_1034_neg	Erythronolactone	C4 H6 O4	118.026	2.528	117.018	No results	Invalid mass	No results	0.385585	-1.37488	0.000503703	0.91	1.64042	down	1.66259e+06	2.86678e+06	2.75388e+06	1.94644e+06	2.01601e+06	1.36519e+06	2.73782e+06	1.19266e+06	2.77105e+06	5.94204e+06	4.77416e+06	3.62876e+06	2.57134e+06	3.94038e+06	8.56037e+06	4.00624e+06	1.35617e+07	8.88083e+06	6.73006e+06	8.8426e+06
Com_36_neg	L-Threonic acid	C4 H8 O5	136.036	1.545	135.029	No results	Invalid mass	No results	0.0793503	-3.65562	0.000557871	0.92	1.63112	down	584057	1.78812e+07	8.19172e+06	9.34655e+06	4.33991e+06	1.86596e+06	2.3502e+07	4.0891e+06	9.36839e+06	3.29274e+07	3.41922e+07	1.59353e+07	1.60569e+07	1.46507e+08	2.35039e+07	3.04113e+07	2.04034e+08	1.18934e+08	1.72926e+08	6.50175e+08
Com_700_neg	UDP	C9 H14 N2 O12 P2	404.002	2.105	402.995	No results	No results	Full match	9.04835	3.17766	0.000720307	0.95	1.68363	up	1.84937e+06	1.43034e+07	433949	350726	759002	2.3867e+06	670390	2.51509e+06	4.54758e+06	2.22135e+06	233514	212078	347100	428853	1.03743e+06	313002	174871	158594	162848	251373
Com_3412_neg	Dl-Lanthionine	C6 H12 N2 O4 S	208.051	5.585	207.044	No results	No results	Full match	0.623975	-0.68044	0.00127518	0.92	1.57369	down	292239	307349	262873	208538	230758	232719	301673	257330	344053	400917	379830	723730	404972	342241	297825	365228	744455	407523	427422	455754
Com_49_neg	Itaconic acid	C5 H6 O4	130.026	1.472	129.018	No results	Invalid mass	No results	2.17035	1.11793	0.0014356	0.9	1.54389	up	1.09916e+08	1.05396e+08	1.11499e+08	1.52472e+08	1.93775e+08	2.39327e+08	1.54992e+08	2.19455e+08	1.25623e+08	5.32533e+07	5.22359e+07	4.51162e+07	9.32275e+07	1.65189e+08	4.59529e+07	9.88682e+07	6.08084e+07	3.57222e+07	2.54704e+07	5.27416e+07
Com_1281_neg	Uridine	C9 H12 N2 O6	244.069	2.255	279.039	No results	No results	Full match	0.449245	-1.15443	0.00205058	0.93	1.52095	down	644770	1.78391e+06	2.39857e+06	1.89305e+06	2.0949e+06	866942	4.05616e+06	1.89936e+06	3.41533e+06	4.54963e+06	5.58914e+06	5.4737e+06	2.29965e+06	2.44066e+06	5.36082e+06	4.67485e+06	5.25335e+06	6.69049e+06	9.60608e+06	5.14966e+06
Com_60_neg	2-Furoic acid	C5 H4 O3	112.015	1.477	111.008	No results	Invalid mass	No results	3.11286	1.63824	0.00216674	0.89	1.50647	up	9.74135e+07	8.07703e+07	8.52585e+07	1.29851e+08	1.60649e+08	2.09167e+08	1.27222e+08	1.86945e+08	1.02224e+08	1.56256e+07	2.32421e+07	2.50666e+07	6.47545e+07	1.22496e+08	1.74555e+07	7.09663e+07	1.25295e+07	9.10525e+06	6.54253e+06	3.17726e+07
Com_2131_neg	13-Hpotre(R)	C18 H30 O4	310.214	7.616	309.207	No results	No results	Full match	2.80564	1.48833	0.00259262	0.87	1.60197	up	205276	1.02972e+06	613452	961119	799489	380022	572207	424843	1.21763e+06	2.42601e+06	214801	234686	215785	161506	906650	192321	384189	149747	335706	280473
Com_161_neg	3-amino-1H-pyrazolo[4,3-c]pyridine-4,6-diol	C6 H6 N4 O2	166.047	1.521	165.04	Invalid mass	No results	No results	0.247002	-2.0174	0.0026081	0.84	1.47928	down	1.50761e+06	5.24897e+06	2.81266e+06	3.00531e+06	1.19232e+07	1.25896e+06	1.05196e+07	8.10558e+06	3.7381e+06	9.64477e+06	1.28041e+07	7.89781e+06	4.85522e+06	1.59415e+07	9.3136e+06	7.54378e+06	5.16254e+07	3.51449e+07	2.54815e+07	6.32559e+07
Com_426_neg	N1-(6-methyl-4-oxo-3,4-dihydroquinazolin-2-yl)-4-nitrobenzamide	C16 H12 N4 O4	324.086	1.452	323.079	Full match	No results	No results	0.0818378	-3.61109	0.00327944	0.88	1.51818	down	293824	1.63504e+06	604953	737480	547828	360519	1.62489e+06	472716	711955	2.28507e+06	2.57649e+06	906850	1.12989e+06	8.86373e+06	1.13174e+06	1.55028e+06	1.34406e+07	5.25483e+06	3.38446e+07	4.46262e+07
Com_251_neg	Testosterone sulfate	C19 H28 O5 S	368.165	6.244	367.158	No results	Full match	No results	4.15316	2.05421	0.00501235	0.86	1.46128	up	561547	6.47913e+06	2.44048e+06	2.05502e+06	5.30865e+06	563655	3.42827e+06	408210	3.7922e+06	1.25649e+07	253933	519677	438734	91419.5	5.28129e+06	540629	1.00316e+06	100458	315339	509207
Com_4906_neg	D-Threose	C4 H8 O4	120.042	1.405	285.082	No results	No results	Full match	0.237176	-2.07597	0.00511389	0.94	1.49302	down	48325.1	47922.5	45266.9	34409.5	31123.2	24466.6	38161.8	29935.8	47452.1	60922.1	95315.8	71714	39848.4	60768.4	73682.4	64107.3	187844	78792.6	603729	444384
Com_6_neg	D-Glucarate	C6 H10 O8	210.037	1.573	209.03	No results	No results	Full match	3.30603	1.7251	0.00583086	0.91	1.39895	up	1.45971e+09	1.50927e+09	1.8648e+09	1.95785e+09	2.42297e+09	3.0955e+09	1.92264e+09	2.8227e+09	1.47162e+09	1.05948e+08	6.50819e+07	4.70291e+08	1.42404e+09	1.71394e+09	2.2064e+08	9.27019e+08	7.33973e+07	9.23232e+07	5.1009e+07	5.98318e+08
Com_1077_neg	Gluconolactone	C6 H10 O6	178.047	1.444	177.04	No results	No results	Full match	0.394244	-1.34284	0.00780714	0.89	1.41162	down	1.11548e+06	1.4925e+06	1.52584e+06	1.05472e+06	1.20608e+06	1.34404e+06	1.7271e+06	1.21187e+06	1.21869e+06	3.94771e+06	2.15233e+06	2.10896e+06	1.3213e+06	2.88729e+06	1.98022e+06	1.82113e+06	6.78127e+06	3.22309e+06	1.07807e+07	7.13212e+06
Com_3590_neg	15(S)-HpEPE	C20 H30 O4	334.212	7.995	333.205	Invalid mass	No results	No results	2.26172	1.17742	0.00789009	0.85	1.46577	up	116464	493858	248845	404993	282984	201457	332688	136262	230461	973661	87063.4	163127	79001.9	88613	423104	74143	184307	103033	116658	193813
Com_337_neg	N-Acetyl-Dl-glutamic acid	C7 H11 N O5	189.063	5.138	188.056	No results	No results	Full match	0.0065599	-7.25211	0.00817629	0.97	1.44679	down	62261.6	63365.4	101720	49453.1	57574.6	38224.7	61306.9	47705.3	71361.9	135637	290418	166084	90939.3	647844	133415	178361	935080	433365	6.34895e+07	3.86077e+07
Com_164_neg	D-(-)-Mannitol	C6 H14 O6	182.078	1.339	181.071	No results	Full match	Full match	0.481353	-1.05483	0.00839731	0.85	1.39175	down	609165	9.00087e+06	2.39519e+06	6.06265e+06	4.64021e+06	3.19165e+06	2.05887e+07	4.77733e+06	4.38527e+06	1.16109e+07	1.38092e+07	1.0576e+07	8.14495e+06	1.03652e+07	1.46667e+07	8.29217e+06	1.59961e+07	1.72109e+07	2.2189e+07	1.84851e+07
Com_343_neg	(±)9-HpODE	C18 H32 O4	312.23	7.205	311.223	Full match	Partial match	Full match	1.69587	0.762024	0.0107301	0.81	1.29057	up	1.15413e+07	4.23025e+07	2.32438e+07	2.19879e+07	1.66635e+07	2.97494e+07	2.2331e+07	2.25759e+07	1.65942e+07	1.05129e+07	9.61789e+06	1.18033e+07	2.67427e+07	1.86196e+07	7.02958e+06	1.27737e+07	1.50134e+07	6.9083e+06	8.43129e+06	1.13144e+07
Com_107_neg	3-Indoxyl sulphate	C8 H7 N O4 S	213.009	5.162	212.002	No results	Full match	Full match	5.10848	2.35289	0.0166279	0.83	1.42051	up	519996	2.05451e+07	2.41568e+07	1.02569e+07	4.92983e+06	2.00734e+06	9.15308e+06	1.52794e+07	3.53872e+06	3.93137e+07	1.50253e+06	1.03713e+06	1.4361e+06	1.49101e+06	6.36917e+06	1.32627e+06	3.32127e+06	1.34727e+06	3.1381e+06	4.42048e+06
Com_2630_neg	3-(3-Methoxyphenyl)propionic acid	C10 H12 O3	180.078	5.593	179.071	No results	No results	Full match	0.344088	-1.53915	0.0188176	0.78	1.27321	down	325116	116943	146433	243342	111196	310577	235157	154179	117960	265412	515440	221528	225631	2.3197e+06	190706	1.12717e+06	417888	277946	217069	375870
Com_179_neg	LPA 16:0	C19 H39 O7 P	410.243	9.913	409.236	No results	Full match	Full match	2.43977	1.28675	0.020714	0.81	1.28709	up	1.88448e+06	3.71015e+07	1.21444e+07	1.67209e+07	8.24663e+06	6.87847e+06	1.07162e+07	4.93725e+06	1.25204e+07	2.76141e+07	3.56902e+06	2.90773e+06	3.06755e+06	1.76531e+06	2.25528e+07	3.6451e+06	5.73641e+06	2.80357e+06	5.25405e+06	5.57436e+06
Com_3599_neg	20-Hydroxy-(5Z,8Z,11Z,14Z)-eicosatetraenoic acid	C20 H32 O3	320.235	8.768	319.228	No results	Full match	Full match	2.77189	1.47087	0.0221919	0.82	1.35012	up	117846	1.20839e+06	395898	569057	216827	140524	346177	143947	227564	1.40869e+06	118785	100636	91806.3	63460.2	475076	75983.3	360401	111711	204653	120115
Com_2060_neg	N6-Succinyl Adenosine	C14 H17 N5 O8	383.107	5.012	382.1	No results	No results	Full match	0.563729	-0.826925	0.0223291	0.78	1.20023	down	132064	842213	463645	698730	414393	161207	654169	574824	437553	1.39153e+06	794047	695876	549219	551155	1.62966e+06	592848	1.25203e+06	1.18214e+06	1.11021e+06	1.87882e+06
Com_591_neg	3-Hydroxyvaleric acid	C5 H10 O3	118.062	4.849	117.055	No results	Invalid mass	No results	0.63078	-0.664792	0.0258198	0.78	1.16163	down	3.73577e+06	1.53112e+07	6.62381e+06	1.04284e+07	5.99942e+06	4.26596e+06	1.09091e+07	5.87207e+06	9.0406e+06	1.04236e+07	9.36573e+06	8.41802e+06	7.08412e+06	1.65992e+07	1.41588e+07	7.60851e+06	1.62985e+07	2.65263e+07	1.24183e+07	1.24872e+07
Com_327_neg	N-(5-cyclopropyl-1,3,4-thiadiazol-2-yl)-1,3-benzodioxole-5-carboxamide	C13 H11 N3 O3 S	289.048	2.048	288.041	Invalid mass	No results	No results	3.20594	1.68075	0.028404	0.85	1.17208	up	1.12214e+07	1.8738e+07	2.45147e+07	3.20885e+07	3.42067e+07	2.05928e+07	2.85937e+07	3.4473e+07	2.52554e+07	123117	368725	4.59621e+06	1.7981e+07	2.34808e+07	1.75056e+06	1.86797e+07	203561	312418	190578	4.11827e+06
Com_1192_neg	2-(acetylamino)-4-(methylthio)butanoic acid	C7 H13 N O3 S	191.061	5.266	190.054	Full match	Partial match	Full match	0.608324	-0.717089	0.028453	0.81	1.14931	down	481164	2.12199e+06	1.71659e+06	1.95644e+06	2.03297e+06	1.03298e+06	1.5844e+06	1.60304e+06	2.99884e+06	6.26503e+06	3.41839e+06	3.04205e+06	1.9751e+06	2.98845e+06	5.91436e+06	1.64027e+06	4.1432e+06	6.77371e+06	2.77443e+06	3.15547e+06
Com_1400_neg	4-Methylhippuric acid	C10 H11 N O3	193.073	5.574	192.066	No results	Full match	Full match	0.207676	-2.26759	0.0286904	0.82	1.20433	down	207983	297023	208578	738666	370912	212212	268614	332393	495524	1.19572e+06	690941	464044	439700	789541	381824	449308	1.10415e+06	640017	9.3311e+06	6.54772e+06
Com_261_neg	2-Hydroxycaproic acid	C6 H12 O3	132.078	5.644	131.07	No results	Invalid mass	No results	0.650991	-0.619291	0.0287026	0.79	1.16939	down	8.78299e+06	1.84651e+07	1.44167e+07	1.6968e+07	1.69473e+07	8.2576e+06	3.36631e+07	1.17733e+07	1.89383e+07	3.73484e+07	2.69745e+07	2.17538e+07	1.09113e+07	2.92235e+07	4.25487e+07	2.50215e+07	4.19161e+07	2.12128e+07	3.4891e+07	3.05903e+07
Com_1893_neg	4-Pyridoxic acid	C8 H9 N O4	183.052	5.286	182.045	No results	No results	Full match	3.66332	1.87315	0.0305736	0.69	1.28799	up	89458.8	168325	60203.2	63915.8	1.04891e+06	65217.2	291818	666815	519276	380959	89735.9	66371.5	54348.1	99341.2	96984.2	43692.9	177620	82959.1	90235.7	114519
Com_640_neg	L-Tyrosine	C9 H11 N O3	181.073	5.12	180.066	No results	Full match	Full match	0.0235139	-5.41034	0.0310794	0.89	1.22028	down	165252	178527	124415	136753	112612	56625	149630	118048	89141.2	164070	293145	161008	96001.9	360518	204481	187092	838718	338715	2.74616e+07	2.51355e+07
Com_904_neg	L-arginine	C6 H14 N4 O2	174.111	1.318	173.104	No results	No results	Full match	0.535256	-0.901698	0.0319415	0.78	1.14893	down	752220	2.07771e+06	2.83759e+06	2.49771e+06	1.96505e+06	663222	2.0251e+06	1.21782e+06	2.41709e+06	3.86518e+06	3.71614e+06	2.52708e+06	1.33642e+06	2.38118e+06	4.7356e+06	2.04767e+06	1.07198e+07	2.7577e+06	4.5914e+06	3.1477e+06
Com_1395_neg	4-Methyl-2-Oxopentanoic Acid	C6 H10 O3	130.063	5.479	259.118	No results	No results	Full match	1.71252	0.776124	0.0335132	0.82	1.25884	up	299850	504944	496066	370162	245046	292694	363090	411588	192636	1.33719e+06	197155	146035	160659	126897	358506	215152	807652	203479	158653	261263
Com_4131_neg	L-Cysteine-glutathione gisulfide	C13 H22 N4 O8 S2	426.088	6.995	425.08	No results	No results	Full match	3.28557	1.71614	0.0343238	0.81	1.33185	up	53943.6	347166	122942	194342	80862.8	119111	143588	46084.2	77136.3	1.01937e+06	57504.7	73740.1	43356.6	54739.9	105178	48694.7	72200.4	68944.4	76512.5	70107.5
Com_3603_neg	2-[(carboxymethyl)(methyl)amino]-5-methoxybenzoic acid	C11 H13 N O5	239.079	5.089	238.072	Full match	No results	No results	0.126472	-2.98311	0.0362603	0.86	1.18729	down	52291.7	52049.4	108961	40378.9	36732.4	32546.2	46055.8	37299.2	41111.7	65881.6	71354	56583.5	48534.8	153006	58784.9	51332.6	190848	69953.3	1.75773e+06	1.60054e+06
Com_160_neg	1,2,3-cyclopropanetricarboxylic acid	C6 H6 O6	174.016	2.103	173.008	Full match	Partial match	Full match	1.79284	0.842248	0.0368294	0.87	1.12361	up	4.07149e+07	4.18036e+07	4.44722e+07	5.28353e+07	4.89825e+07	4.98183e+07	5.49866e+07	3.88588e+07	4.20813e+07	6.44561e+06	1.23248e+07	2.16813e+07	4.04381e+07	4.11906e+07	2.49829e+07	3.29238e+07	9.43591e+06	8.84728e+06	1.05431e+07	3.24544e+07
Com_822_neg	LPA 20:4	C23 H39 O7 P	458.243	9.347	457.236	No results	Full match	No match	1.91197	0.935057	0.0369986	0.76	1.26265	up	316730	2.3352e+06	1.63754e+06	1.30945e+06	2.50002e+06	810644	1.54404e+06	1.6852e+06	1.98436e+06	3.95103e+06	716136	494758	387839	317164	2.2686e+06	521280	2.06429e+06	694487	1.0579e+06	930755
Com_490_neg	Tyrosine	C9 H11 N O3	181.073	2.481	180.066	No results	Full match	Full match	0.58322	-0.777888	0.0387794	0.82	1.10789	down	1.79414e+06	1.1466e+07	1.19776e+07	1.63223e+07	9.66044e+06	5.16788e+06	1.30691e+07	6.65032e+06	1.13448e+07	1.95311e+07	1.89693e+07	1.88648e+07	5.43934e+06	2.24157e+07	1.79628e+07	1.25702e+07	3.6139e+07	1.20183e+07	2.03344e+07	1.87222e+07
Com_1036_neg	Glycocholic acid	C26 H43 N O6	465.309	6.724	464.302	No results	Full match	Full match	3.75606	1.90922	0.0413454	0.74	1.10347	up	88151.4	1.78586e+06	1.07347e+06	7.49659e+06	3.68411e+06	407834	568438	445341	361731	482349	265483	91999.9	134072	107259	1.98344e+06	73203.6	690654	286710	127799	604030
Com_1078_neg	N-Acetyl-DL-norvaline	C7 H13 N O3	159.089	5.313	158.081	No results	Invalid mass	No results	0.637746	-0.648946	0.0429395	0.75	1.11332	down	392930	2.08173e+06	2.4295e+06	1.60138e+06	1.43416e+06	783558	2.27756e+06	1.94412e+06	2.11423e+06	3.73133e+06	2.92096e+06	2.42856e+06	1.47952e+06	1.83514e+06	3.33063e+06	1.56176e+06	4.28139e+06	3.65171e+06	3.85595e+06	4.1183e+06
Com_68_neg	4-Oxoproline	C5 H7 N O3	129.042	2.22	128.034	No results	Invalid mass	No results	0.535241	-0.901739	0.0454453	0.74	1.12365	down	3.59485e+06	2.22476e+07	1.15943e+07	1.26907e+07	1.72885e+07	4.62725e+06	2.55857e+07	8.76284e+06	2.30678e+07	4.8406e+07	2.41053e+07	1.59702e+07	1.09545e+07	1.85474e+07	3.36383e+07	1.28252e+07	7.12668e+07	4.16526e+07	5.5906e+07	4.74427e+07

## Sheet: EXCEL EV3 NC_vs_thA.DEG.Annotat
GeneID	NC_readcount	T_readcount	log2FoldChange	pval	padj	KeggOrtholog	BiologicalProcess	CellularComponent	MolecularFunction
SSPO	280.225	108.451	-1.3649	4.2983e-06	0.00034125	-	-	-	-
ZDHHC11	640.402	297.874	-1.1032	5.5106e-06	0.00041848	K20027 ZDHHC1_11; palmitoyltransferase ZDHHC1/11 [EC:2.3.1.225]	GO:0002230(positive regulation of defense response to virus by host),GO:0006612(protein targeting to membrane),GO:0018230(peptidyl-L-cysteine S-palmitoylation)	GO:0005783(endoplasmic reticulum),GO:0005794(Golgi apparatus),GO:0010008(endosome membrane),GO:0016021(integral component of membrane)	GO:0005515(protein binding),GO:0019706(protein-cysteine S-palmitoyltransferase activity),GO:0035591(signaling adaptor activity)
DRICH1	74.1316	26.3292	-1.4787	0.0009837	0.019962	-	-	-	GO:0005515(protein binding)
PROCA1	296.456	148.04	-1.0024	6.2783e-05	0.0028169	-	GO:0006644(phospholipid metabolic process),GO:0050482(arachidonic acid secretion)	-	GO:0004623(phospholipase A2 activity),GO:0030332(cyclin binding)
LOC112268021	114.465	46.6486	-1.2912	0.0022933	0.036295	-	-	-	-
PCSK4	559.956	235.467	-1.247	3.6646e-07	4.9236e-05	K08671 PCSK4; proprotein convertase subtilisin/kexin type 4 [EC:3.4.21.-]	GO:0007339(binding of sperm to zona pellucida),GO:0007340(acrosome reaction),GO:0009566(fertilization),GO:0016485(protein processing),GO:0016486(peptide hormone processing),GO:0022414(reproductive process),GO:0048240(sperm capacitation)	GO:0001669(acrosomal vesicle),GO:0002080(acrosomal membrane),GO:0005802(trans-Golgi network),GO:0016020(membrane),GO:0030173(integral component of Golgi membrane)	GO:0004252(serine-type endopeptidase activity),GO:0005515(protein binding)
LOC105373100	37.8862	7.11032	-2.3944	0.0024164	0.03754	-	-	-	-
GNRH2	189.859	91.6763	-1.0479	0.0013919	0.025629	K05252 GNRH; gonadotropin-releasing hormone	GO:0000003(reproduction),GO:0007165(signal transduction),GO:0007186(G protein-coupled receptor signaling pathway),GO:0007275(multicellular organism development)	GO:0005576(extracellular region),GO:0005615(extracellular space)	GO:0005179(hormone activity),GO:0005183(gonadotropin hormone-releasing hormone activity),GO:0031530(gonadotropin-releasing hormone receptor binding)
C10orf111	76.6	22.3335	-1.7841	0.00016899	0.0058284	-	-	-	-
FLJ12825	52.2353	11.2295	-2.1993	6.437e-05	0.0028671	-	-	-	-
PILRA	203.884	88.3633	-1.2035	0.00010086	0.0039716	K15411 PILRA; paired immunoglobulin-like type 2 receptor alpha	GO:0007165(signal transduction),GO:0016032(viral process),GO:0050776(regulation of immune response)	GO:0005886(plasma membrane),GO:0016021(integral component of membrane),GO:0070062(extracellular exosome)	GO:0005515(protein binding),GO:0042288(MHC class I protein binding)
LOC100130370	122.783	23.675	-2.3584	7.7455e-07	9.0191e-05	-	-	-	-
LOC105377359	44.6505	7.45313	-2.5819	1.552e-05	0.00095833	-	-	-	-
NPR2	195.65	91.7693	-1.089	0.00011901	0.004513	K12324 ANPRB, NPR2; atrial natriuretic peptide receptor B [EC:4.6.1.2]	GO:0001503(ossification),GO:0006182(cGMP biosynthetic process),GO:0006468(protein phosphorylation),GO:0007165(signal transduction),GO:0007168(receptor guanylyl cyclase signaling pathway),GO:0008217(regulation of blood pressure),GO:0010753(positive regulation of cGMP-mediated signaling),GO:0019934(cGMP-mediated signaling),GO:0022414(reproductive process),GO:0051447(negative regulation of meiotic c…	GO:0005886(plasma membrane),GO:0005887(integral component of plasma membrane)	GO:0001653(peptide receptor activity),GO:0004383(guanylate cyclase activity),GO:0004672(protein kinase activity),GO:0005515(protein binding),GO:0005524(ATP binding),GO:0005525(GTP binding),GO:0016941(natriuretic peptide receptor activity),GO:0017046(peptide hormone binding),GO:0042562(hormone binding),GO:0042802(identical protein binding)
LOC107987081	20.1608	2.2746	-3.1457	0.0024397	0.03781	-	-	-	-
LOC105370456	103.339	42.7474	-1.2678	0.0030974	0.04437	-	-	-	-
TAS2R14	82.1375	24.9704	-1.7184	6.2242e-05	0.0028081	K08474 TAS2R; taste receptor type 2	GO:0001580(detection of chemical stimulus involved in sensory perception of bitter taste),GO:0007186(G protein-coupled receptor signaling pathway)	GO:0005886(plasma membrane),GO:0016021(integral component of membrane)	GO:0004930(G protein-coupled receptor activity),GO:0008527(taste receptor activity),GO:0033038(bitter taste receptor activity)
LOC107984986	33.138	7.39901	-2.158	0.0006286	0.014909	-	-	-	-
TMEM184A	119.943	31.3561	-1.926	0.00018287	0.0061763	-	GO:0006810(transport)	GO:0005768(endosome),GO:0005886(plasma membrane),GO:0016021(integral component of membrane),GO:0030658(transport vesicle membrane),GO:0030659(cytoplasmic vesicle membrane),GO:0030667(secretory granule membrane),GO:0031901(early endosome membrane),GO:0048471(perinuclear region of cytoplasm)	GO:0005215(transporter activity),GO:0008201(heparin binding)
ALS2CL	5121.8	1776.34	-1.5272	1.3742e-13	1.9888e-10	-	GO:0007032(endosome organization),GO:0043547(positive regulation of GTPase activity)	GO:0005829(cytosol)	GO:0005096(GTPase activator activity),GO:0005515(protein binding),GO:0042802(identical protein binding)
MEG9	177.659	54.0657	-1.7118	4.5977e-07	5.8556e-05	-	-	-	-
COL7A1	551.384	208.841	-1.3979	5.0584e-07	6.3109e-05	K16628 COL7A; collagen, type VII, alpha	GO:0006888(endoplasmic reticulum to Golgi vesicle-mediated transport),GO:0007155(cell adhesion),GO:0008544(epidermis development),GO:0010951(negative regulation of endopeptidase activity),GO:0030198(extracellular matrix organization),GO:0035987(endodermal cell differentiation),GO:0048208(COPII vesicle coating)	GO:0000139(Golgi membrane),GO:0005576(extracellular region),GO:0005590(collagen type VII trimer),GO:0005604(basement membrane),GO:0005615(extracellular space),GO:0005788(endoplasmic reticulum lumen),GO:0030134(COPII-coated ER to Golgi transport vesicle),GO:0033116(endoplasmic reticulum-Golgi intermediate compartment membrane),GO:0062023(collagen-containing extracellular matrix)	GO:0004867(serine-type endopeptidase inhibitor activity),GO:0005515(protein binding),GO:0030020(extracellular matrix structural constituent conferring tensile strength)
HM13-AS1	61.0137	19.2181	-1.6549	0.00038315	0.01041	-	-	-	-
LOC102723415	56.0502	13.5092	-2.0712	0.00019245	0.0064114	-	-	-	-
LOC105373195	103.394	31.7783	-1.6938	9.6054e-05	0.0038317	-	-	-	-
LOC401320	338.511	149.608	-1.1777	0.0001217	0.0045651	-	-	-	-
RGMB-AS1	211.087	59.0709	-1.8381	7.6837e-06	0.00055425	-	-	-	-
CYP26A1	23.6143	4.17037	-2.4523	0.0035888	0.049191	K07437 CYP26A; cytochrome P450 family 26 subfamily A	GO:0001822(kidney development),GO:0006766(vitamin metabolic process),GO:0006805(xenobiotic metabolic process),GO:0016125(sterol metabolic process),GO:0032526(response to retinoic acid),GO:0033189(response to vitamin A),GO:0034653(retinoic acid catabolic process),GO:0042573(retinoic acid metabolic process),GO:0048387(negative regulation of retinoic acid receptor signaling pathway),GO:0055114(obsol…	GO:0005789(endoplasmic reticulum membrane)	GO:0001972(retinoic acid binding),GO:0004497(monooxygenase activity),GO:0005506(iron ion binding),GO:0008401(retinoic acid 4-hydroxylase activity),GO:0016491(oxidoreductase activity),GO:0016709(oxidoreductase activity, acting on paired donors, with incorporation or reduction of molecular oxygen, NAD(P)H as one donor, and incorporation of one atom of oxygen),GO:0019825(oxygen binding),GO:0020037(h…
LAT	975.204	314.02	-1.6339	1.1135e-12	1.2377e-09	K07362 LAT; linker for activation of T cells	GO:0000165(MAPK cascade),GO:0002250(adaptive immune response),GO:0002260(lymphocyte homeostasis),GO:0006954(inflammatory response),GO:0006955(immune response),GO:0007229(integrin-mediated signaling pathway),GO:0007265(Ras protein signal transduction),GO:0010467(gene expression),GO:0019722(calcium-mediated signaling),GO:0035556(intracellular signal transduction),GO:0038095(Fc-epsilon receptor sign…	GO:0001772(immunological synapse),GO:0005794(Golgi apparatus),GO:0005886(plasma membrane),GO:0005911(cell-cell junction),GO:0008180(COP9 signalosome),GO:0016021(integral component of membrane),GO:0042629(mast cell granule),GO:0045121(membrane raft)	GO:0005515(protein binding),GO:0019901(protein kinase binding),GO:0030159(signaling receptor complex adaptor activity)
SAP25	118.815	36.9078	-1.6741	3.4688e-05	0.0018009	K19193 SAP25; histone deacetylase complex subunit SAP25	GO:0006355(regulation of transcription, DNA-templated)	GO:0005634(nucleus),GO:0005737(cytoplasm)	-
ANO9	147.59	39.8643	-1.8825	1.7636e-05	0.0010493	K19503 ANO9, TMEM16J; anoctamin-9	GO:0006821(chloride transport),GO:0034220(ion transmembrane transport),GO:0055085(transmembrane transport),GO:0061589(calcium activated phosphatidylserine scrambling),GO:0061590(calcium activated phosphatidylcholine scrambling),GO:0061591(calcium activated galactosylceramide scrambling),GO:1902476(chloride transmembrane transport),GO:1902939(negative regulation of intracellular calcium activated …	GO:0005886(plasma membrane),GO:0016021(integral component of membrane)	GO:0005229(intracellular calcium activated chloride channel activity),GO:0005254(chloride channel activity),GO:0005515(protein binding),GO:0017128(phospholipid scramblase activity)
TNFSF15	1282.33	641.144	-1.0009	1.826e-05	0.0010768	K05478 TNFSF15, VEGI; tumor necrosis factor ligand superfamily member 15	GO:0006915(apoptotic process),GO:0006919(activation of cysteine-type endopeptidase activity involved in apoptotic process),GO:0006955(immune response),GO:0007165(signal transduction),GO:0007250(activation of NF-kappaB-inducing kinase activity),GO:0033209(tumor necrosis factor-mediated signaling pathway)	GO:0005615(extracellular space),GO:0005886(plasma membrane),GO:0005887(integral component of plasma membrane),GO:0016021(integral component of membrane)	GO:0005102(signaling receptor binding),GO:0005125(cytokine activity),GO:0005164(tumor necrosis factor receptor binding)
CELF6	240.898	98.2027	-1.2901	0.00012244	0.0045769	K13207 CUGBP, BRUNOL, CELF; CUG-BP- and ETR3-like factor	GO:0000381(regulation of alternative mRNA splicing, via spliceosome),GO:0006376(mRNA splice site selection)	GO:0005634(nucleus),GO:0005737(cytoplasm),GO:1990904(ribonucleoprotein complex)	GO:0003723(RNA binding),GO:0003729(mRNA binding)
MMP19	527.292	186.291	-1.4985	6.6667e-08	1.2938e-05	K07998 MMP19, MMP18; matrix metalloproteinase-19 (RASI) [EC:3.4.24.-]	GO:0001525(angiogenesis),GO:0001541(ovarian follicle development),GO:0001542(ovulation from ovarian follicle),GO:0001554(luteolysis),GO:0006508(proteolysis),GO:0009725(response to hormone),GO:0022617(extracellular matrix disassembly),GO:0030154(cell differentiation),GO:0030198(extracellular matrix organization),GO:0030574(collagen catabolic process),GO:0051591(response to cAMP)	GO:0005576(extracellular region),GO:0005615(extracellular space),GO:0031012(extracellular matrix)	GO:0004222(metalloendopeptidase activity),GO:0008270(zinc ion binding)
GABBR1	2115.54	973.35	-1.1198	1.9217e-07	2.9517e-05	K04615 GABBR; gamma-aminobutyric acid type B receptor	GO:0007186(G protein-coupled receptor signaling pathway),GO:0007193(adenylate cyclase-inhibiting G protein-coupled receptor signaling pathway),GO:0007214(gamma-aminobutyric acid signaling pathway),GO:0060078(regulation of postsynaptic membrane potential)	GO:0005576(extracellular region),GO:0005737(cytoplasm),GO:0005886(plasma membrane),GO:0005887(integral component of plasma membrane),GO:0030425(dendrite),GO:0038039(G protein-coupled receptor heterodimeric complex),GO:0042734(presynaptic membrane),GO:0045211(postsynaptic membrane),GO:0098685(Schaffer collateral - CA1 synapse),GO:0098982(GABA-ergic synapse)	GO:0004888(transmembrane signaling receptor activity),GO:0004965(G protein-coupled GABA receptor activity),GO:0005515(protein binding),GO:0099579(G protein-coupled neurotransmitter receptor activity involved in regulation of postsynaptic membrane potential)
LOC100132287	411.752	173.347	-1.2458	1.0776e-05	0.00071802	-	-	-	-
OVGP1	183.573	79.3347	-1.2095	5.3339e-05	0.0024844	K17526 OVGP1; oviduct-specific glycoprotein	GO:0005975(carbohydrate metabolic process),GO:0006032(chitin catabolic process),GO:0007339(binding of sperm to zona pellucida),GO:0007565(female pregnancy),GO:2000360(negative regulation of binding of sperm to zona pellucida)	GO:0005576(extracellular region),GO:0005829(cytosol),GO:0030133(transport vesicle),GO:0035805(egg coat),GO:0098595(perivitelline space)	GO:0004568(chitinase activity),GO:0008061(chitin binding)
PJVK	180.082	65.5448	-1.4535	7.8798e-05	0.0033336	K22147 PJVK, DFNB59; pejvakin	GO:0007605(sensory perception of sound)	GO:0005737(cytoplasm),GO:0043025(neuronal cell body)	-
MST1	622.388	205.659	-1.5963	0.0010199	0.020494	K23441 MST1; hepatocyte growth factor-like protein	GO:0006508(proteolysis),GO:0010758(regulation of macrophage chemotaxis),GO:0033601(positive regulation of mammary gland epithelial cell proliferation),GO:0035978(histone H2A-S139 phosphorylation),GO:0045721(negative regulation of gluconeogenesis),GO:0048012(hepatocyte growth factor receptor signaling pathway),GO:2000479(regulation of cAMP-dependent protein kinase activity)	GO:0005576(extracellular region),GO:0005615(extracellular space),GO:0062023(collagen-containing extracellular matrix)	GO:0004252(serine-type endopeptidase activity),GO:0005515(protein binding),GO:0030971(receptor tyrosine kinase binding)
LINC00685	172.813	44.2967	-1.9614	1.0019e-08	2.6629e-06	-	-	-	-
LOC105375384	85.16	21.2827	-1.9926	1.1669e-05	0.00076705	-	-	-	-
TMEM91	527.871	243.339	-1.1135	3.0023e-08	6.614e-06	K23904 TMEM91; transmembrane protein 91	GO:0002244(hematopoietic progenitor cell differentiation),GO:0008150(biological_process)	GO:0005575(cellular_component),GO:0016021(integral component of membrane)	GO:0003674(molecular_function)
PRSS53	677.244	249.273	-1.4388	3.1722e-09	1.0626e-06	-	GO:0006508(proteolysis)	GO:0005576(extracellular region)	GO:0004252(serine-type endopeptidase activity),GO:0005515(protein binding)
DNASE1L2	141.501	53.0027	-1.4128	0.00018428	0.0062153	K11995 DNASE1L; deoxyribonuclease-1-like protein [EC:3.1.21.-]	GO:0000737(DNA catabolic process, endonucleolytic),GO:0001942(hair follicle development),GO:0003335(corneocyte development),GO:0006259(DNA metabolic process),GO:0006308(DNA catabolic process)	GO:0005576(extracellular region),GO:0005634(nucleus),GO:0005737(cytoplasm)	GO:0003677(DNA binding),GO:0004530(deoxyribonuclease I activity),GO:0004536(deoxyribonuclease activity),GO:0005509(calcium ion binding)
KIAA0895L	2162.29	953.12	-1.1814	3.6691e-08	7.9399e-06	-	-	-	GO:0005515(protein binding)
SLFNL1-AS1	101.418	32.3888	-1.6414	0.00030708	0.0089832	-	-	-	-
LOC390937	106.755	32.5541	-1.7121	1.4685e-05	0.00091605	-	-	-	-
MMP25-AS1	200.25	87.0997	-1.2004	0.00026255	0.0080554	-	-	-	-
LOC107987209	177.037	66.2398	-1.4183	0.00015093	0.0053721	-	-	-	-
LOC102723703	107.378	51.076	-1.0744	0.0034798	0.04828	-	-	-	-
FTCD	50.5972	16.7162	-1.5803	0.0030256	0.043675	K13990 FTCD; glutamate formiminotransferase / formiminotetrahydrofolate cyclodeaminase [EC:2.1.2.5 4.3.1.4]	GO:0006548(histidine catabolic process),GO:0006760(folic acid-containing compound metabolic process),GO:0007010(cytoskeleton organization),GO:0019556(histidine catabolic process to glutamate and formamide),GO:0019557(histidine catabolic process to glutamate and formate),GO:0035999(tetrahydrofolate interconversion)	GO:0000139(Golgi membrane),GO:0005737(cytoplasm),GO:0005783(endoplasmic reticulum),GO:0005793(endoplasmic reticulum-Golgi intermediate compartment),GO:0005794(Golgi apparatus),GO:0005814(centriole),GO:0005829(cytosol),GO:0005886(plasma membrane),GO:0030868(smooth endoplasmic reticulum membrane),GO:0070062(extracellular exosome)	GO:0005515(protein binding),GO:0005542(folic acid binding),GO:0008017(microtubule binding),GO:0030409(glutamate formimidoyltransferase activity),GO:0030412(formimidoyltetrahydrofolate cyclodeaminase activity)
LOC112268235	100.246	23.0305	-2.1078	8.422e-06	0.00059694	-	-	-	-
IL11RA	177.31	87.1609	-1.019	0.0009178	0.019096	K05056 IL11RA; interleukin 11 receptor alpha	GO:0008284(positive regulation of cell population proliferation),GO:0019221(cytokine-mediated signaling pathway),GO:0032502(developmental process),GO:0038154(interleukin-11-mediated signaling pathway),GO:0060322(head development)	GO:0005886(plasma membrane),GO:0005887(integral component of plasma membrane),GO:0009897(external side of plasma membrane),GO:0043235(receptor complex)	GO:0004888(transmembrane signaling receptor activity),GO:0004896(cytokine receptor activity),GO:0004921(interleukin-11 receptor activity),GO:0005515(protein binding),GO:0019955(cytokine binding),GO:0019970(interleukin-11 binding)
HES1	21051.8	7511.93	-1.4867	7.0063e-05	0.0030649	K06054 HES1; hairy and enhancer of split 1	GO:0000122(negative regulation of transcription by RNA polymerase II),GO:0001889(liver development),GO:0003143(embryonic heart tube morphogenesis),GO:0003151(outflow tract morphogenesis),GO:0003266(regulation of secondary heart field cardioblast proliferation),GO:0003281(ventricular septum development),GO:0006357(regulation of transcription by RNA polymerase II),GO:0007155(cell adhesion),GO:00072…	GO:0005634(nucleus),GO:0005654(nucleoplasm),GO:0005737(cytoplasm),GO:0032991(protein-containing complex)	GO:0000978(RNA polymerase II cis-regulatory region sequence-specific DNA binding),GO:0000981(DNA-binding transcription factor activity, RNA polymerase II-specific),GO:0001227(DNA-binding transcription repressor activity, RNA polymerase II-specific),GO:0003677(DNA binding),GO:0005515(protein binding),GO:0008134(transcription factor binding),GO:0042803(protein homodimerization activity),GO:0042826(…
HES4	1196.69	420.565	-1.5073	1.2641e-13	1.9888e-10	K09089 HES4; hairy and enhancer of split 4	GO:0006357(regulation of transcription by RNA polymerase II),GO:0007399(nervous system development),GO:0009952(anterior/posterior pattern specification)	GO:0005634(nucleus)	GO:0000978(RNA polymerase II cis-regulatory region sequence-specific DNA binding),GO:0000981(DNA-binding transcription factor activity, RNA polymerase II-specific),GO:0008134(transcription factor binding),GO:0046983(protein dimerization activity)
DCST2	179.018	58.3147	-1.6212	3.3643e-06	0.00029173	-	-	GO:0016021(integral component of membrane)	-
DCST1	52.4935	15.7824	-1.7262	0.0024839	0.038177	K22375 DCST1; E3 ubiquitin-protein ligase DCST1 [EC:2.3.2.27]	GO:0006511(ubiquitin-dependent protein catabolic process),GO:0016567(protein ubiquitination),GO:0045087(innate immune response),GO:0060339(negative regulation of type I interferon-mediated signaling pathway)	GO:0005886(plasma membrane),GO:0016021(integral component of membrane)	GO:0005515(protein binding),GO:0046872(metal ion binding),GO:0061630(ubiquitin protein ligase activity)
TMEM88	130.359	15.3732	-3.0769	3.5191e-13	4.0978e-10	-	GO:0007275(multicellular organism development),GO:0016055(Wnt signaling pathway),GO:0050821(protein stabilization),GO:0072659(protein localization to plasma membrane),GO:0090090(negative regulation of canonical Wnt signaling pathway)	GO:0005829(cytosol),GO:0005886(plasma membrane),GO:0016021(integral component of membrane)	GO:0005515(protein binding),GO:0030165(PDZ domain binding)
LOC105369212	162.605	70.9066	-1.1917	0.0023644	0.036968	-	-	-	-
GABRR2	111.145	42.4305	-1.3886	0.0013855	0.02555	K05190 GABRR; gamma-aminobutyric acid receptor subunit rho	GO:0007165(signal transduction),GO:0007214(gamma-aminobutyric acid signaling pathway),GO:0007268(chemical synaptic transmission),GO:0007601(visual perception),GO:0034220(ion transmembrane transport),GO:0042391(regulation of membrane potential),GO:0050877(nervous system process),GO:0060078(regulation of postsynaptic membrane potential),GO:1902476(chloride transmembrane transport)	GO:0005886(plasma membrane),GO:0005887(integral component of plasma membrane),GO:0034707(chloride channel complex),GO:0043005(neuron projection),GO:0045202(synapse),GO:0045211(postsynaptic membrane),GO:0098982(GABA-ergic synapse),GO:1902711(GABA-A receptor complex)	GO:0004890(GABA-A receptor activity),GO:0005254(chloride channel activity),GO:0019904(protein domain specific binding),GO:0030594(neurotransmitter receptor activity),GO:1904315(transmitter-gated ion channel activity involved in regulation of postsynaptic membrane potential)
LOC112268416	53.7275	11.692	-2.1912	0.0016632	0.029008	-	-	-	-
CCDC189	77.0057	29.6539	-1.3742	0.0003642	0.010097	-	-	-	-
LOC107986211	321.031	125.713	-1.3523	9.7279e-07	0.00010962	-	-	-	-
LINC00852	161.403	67.6889	-1.2552	7.9188e-06	0.00056454	-	-	-	-
LOC101928953	218.429	65.228	-1.7362	8.3567e-07	9.639e-05	-	-	-	-
LOC105373386	52.1099	18.1205	-1.5315	0.0025933	0.039315	-	-	-	-
FAM186B	385.163	150.709	-1.3502	3.8431e-05	0.0019541	-	-	GO:0032991(protein-containing complex)	-
LOC284600	215.868	105.559	-1.0301	0.0026493	0.039892	-	-	-	-
UNC5CL	225.572	103.713	-1.119	4.2658e-05	0.0021159	-	GO:0006508(proteolysis),GO:0038007(netrin-activated signaling pathway),GO:0043123(positive regulation of I-kappaB kinase/NF-kappaB signaling),GO:0046330(positive regulation of JNK cascade)	GO:0005737(cytoplasm),GO:0016020(membrane),GO:0016021(integral component of membrane)	GO:0005042(netrin receptor activity),GO:0005515(protein binding),GO:0008233(peptidase activity)
LOC101929532	44.4501	13.0733	-1.7609	0.0022879	0.03627	-	-	-	-
LOC285638	56.9431	16.6888	-1.7758	0.0002688	0.0081854	-	-	-	-
ARTN	208.371	80.4122	-1.3686	7.6123e-06	0.00055072	-	GO:0000165(MAPK cascade),GO:0007165(signal transduction),GO:0007405(neuroblast proliferation),GO:0007411(axon guidance),GO:0007422(peripheral nervous system development),GO:0050930(induction of positive chemotaxis),GO:0061146(Peyer's patch morphogenesis),GO:0097021(lymphocyte migration into lymphoid organs)	GO:0005576(extracellular region),GO:0005615(extracellular space)	GO:0005102(signaling receptor binding),GO:0005515(protein binding),GO:0008083(growth factor activity),GO:0030116(glial cell-derived neurotrophic factor receptor binding),GO:0030971(receptor tyrosine kinase binding)
LOC105376860	30.098	7.36006	-2.005	0.0032611	0.046121	-	-	-	-
ZNF83	1136.13	475.119	-1.2576	0.002662	0.040058	K09228 KRAB; KRAB domain-containing zinc finger protein	GO:0006357(regulation of transcription by RNA polymerase II)	GO:0005634(nucleus)	GO:0000978(RNA polymerase II cis-regulatory region sequence-specific DNA binding),GO:0000981(DNA-binding transcription factor activity, RNA polymerase II-specific),GO:0003677(DNA binding),GO:0005515(protein binding),GO:0046872(metal ion binding)
LOC105376718	51.3348	14.7497	-1.7738	0.0024754	0.038117	-	-	-	-
LOC107987102	43.9505	10.4653	-2.0743	0.00024069	0.0075746	-	-	-	-
MXRA8	223.169	65.1299	-1.77	2.7753e-07	3.9456e-05	-	GO:0007155(cell adhesion),GO:0016032(viral process),GO:0043687(post-translational protein modification),GO:0044267(cellular protein metabolic process),GO:0060857(establishment of glial blood-brain barrier)	GO:0005634(nucleus),GO:0005788(endoplasmic reticulum lumen),GO:0005923(bicellular tight junction),GO:0009986(cell surface),GO:0016021(integral component of membrane),GO:0060170(ciliary membrane),GO:0070062(extracellular exosome)	GO:0003674(molecular_function),GO:0005515(protein binding)
LOC107986454	117.209	27.5437	-2.0775	1.6548e-06	0.00017002	-	-	-	-
LOC112268460	183.983	58.1161	-1.6543	8.5105e-05	0.0035153	-	-	-	-
SLC27A3	1082.68	348.258	-1.6338	1.9662e-12	2.0033e-09	K08772 SLC27A3, FATP3; solute carrier family 27 (fatty acid transporter), member 3 [EC:6.2.1.-]	GO:0001676(long-chain fatty acid metabolic process),GO:0015909(long-chain fatty acid transport)	GO:0005739(mitochondrion),GO:0005783(endoplasmic reticulum),GO:0016020(membrane),GO:0016021(integral component of membrane),GO:0031966(mitochondrial membrane)	GO:0004467(long-chain fatty acid-CoA ligase activity),GO:0005324(long-chain fatty acid transporter activity),GO:0005524(ATP binding),GO:0031957(very long-chain fatty acid-CoA ligase activity),GO:0047676(arachidonate-CoA ligase activity)
AGAP11	223.026	104.218	-1.0974	0.0011446	0.02216	K12491 AGAP; Arf-GAP with GTPase, ANK repeat and PH domain-containing protein 1/3/4/5/6/9/11	GO:0043547(positive regulation of GTPase activity)	GO:0005634(nucleus)	GO:0005096(GTPase activator activity),GO:0046872(metal ion binding)
FAM156B	2018.38	889.393	-1.1816	1.153e-07	1.9997e-05	-	-	GO:0005635(nuclear envelope),GO:0016021(integral component of membrane)	GO:0005515(protein binding),GO:0035064(methylated histone binding)
FAM156A	1619.32	708.818	-1.1908	7.4814e-08	1.3965e-05	-	-	GO:0005635(nuclear envelope),GO:0016021(integral component of membrane)	GO:0005515(protein binding),GO:0035064(methylated histone binding)
LOC102723458	315.149	143.226	-1.1358	4.5106e-05	0.0021961	-	-	-	-
LINC01355	365.716	59.6121	-2.6078	2.4274e-13	2.9678e-10	-	-	-	-
LOC644794	231.717	101.678	-1.1865	8.2741e-05	0.0034536	-	-	-	-
YEATS2-AS1	82.5415	28.8009	-1.5157	0.00035204	0.0099174	-	-	-	-
COPG2IT1	63.5068	16.7162	-1.9073	0.00020163	0.0066537	-	-	-	-
LOC105372860	699.484	180.703	-1.949	1.6487e-16	4.0315e-13	-	-	-	-
GPD1	63.6524	19.7976	-1.669	0.00082864	0.017868	K00006 GPD1; glycerol-3-phosphate dehydrogenase (NAD+) [EC:1.1.1.8]	GO:0006072(glycerol-3-phosphate metabolic process),GO:0006094(gluconeogenesis),GO:0006116(NADH oxidation),GO:0006127(glycerophosphate shuttle),GO:0006654(phosphatidic acid biosynthetic process),GO:0045821(positive regulation of glycolytic process),GO:0046168(glycerol-3-phosphate catabolic process),GO:0071320(cellular response to cAMP),GO:0071356(cellular response to tumor necrosis factor)	GO:0005829(cytosol),GO:0009331(glycerol-3-phosphate dehydrogenase complex),GO:0070062(extracellular exosome)	GO:0004367(glycerol-3-phosphate dehydrogenase [NAD+] activity),GO:0004368(glycerol-3-phosphate dehydrogenase (quinone) activity),GO:0005515(protein binding),GO:0042803(protein homodimerization activity),GO:0051287(NAD binding)
B4GALNT4	985.997	451.47	-1.1252	2.8649e-10	1.5568e-07	K09657 B4GALNT4; beta-1,4-N-acetylgalactosaminyltransferase 4 [EC:2.4.1.244]	-	GO:0016021(integral component of membrane),GO:0032580(Golgi cisterna membrane)	GO:0008376(acetylgalactosaminyltransferase activity),GO:0033842(N-acetyl-beta-glucosaminyl-glycoprotein 4-beta-N-acetylgalactosaminyltransferase activity)
DOC2A	526.37	255.566	-1.0406	3.0918e-05	0.0016616	K19916 DOC2A; double C2-like domain-containing protein alpha	GO:0007268(chemical synaptic transmission),GO:0007399(nervous system development),GO:0016079(synaptic vesicle exocytosis),GO:0017158(regulation of calcium ion-dependent exocytosis),GO:0061669(spontaneous neurotransmitter secretion)	GO:0005654(nucleoplasm),GO:0005730(nucleolus),GO:0005764(lysosome),GO:0030054(cell junction),GO:0043005(neuron projection),GO:0098850(extrinsic component of synaptic vesicle membrane)	GO:0005509(calcium ion binding),GO:0005515(protein binding),GO:0005544(calcium-dependent phospholipid binding)
POU3F2	17.1634	52.4203	1.6084	0.0009013	0.018869	K09365 POU3F, OTF; POU domain transcription factor, class 3	GO:0006357(regulation of transcription by RNA polymerase II),GO:0007399(nervous system development),GO:0008284(positive regulation of cell population proliferation),GO:0008544(epidermis development),GO:0010629(negative regulation of gene expression),GO:0014002(astrocyte development),GO:0021799(cerebral cortex radially oriented cell migration),GO:0021869(forebrain ventricular zone progenitor cell …	GO:0005634(nucleus),GO:0005654(nucleoplasm),GO:0005667(transcription regulator complex)	GO:0000978(RNA polymerase II cis-regulatory region sequence-specific DNA binding),GO:0000981(DNA-binding transcription factor activity, RNA polymerase II-specific),GO:0001228(DNA-binding transcription activator activity, RNA polymerase II-specific),GO:0003677(DNA binding),GO:0003700(DNA-binding transcription factor activity),GO:0003713(transcription coactivator activity),GO:0005515(protein bindin…
COL11A2	742.462	257.216	-1.5281	0.001875	0.031685	K19721 COL5AS; collagen, type V/XI/XXIV/XXVII, alpha	GO:0001501(skeletal system development),GO:0007605(sensory perception of sound),GO:0030198(extracellular matrix organization),GO:0030199(collagen fibril organization),GO:0051216(cartilage development),GO:0060021(roof of mouth development),GO:0060023(soft palate development)	GO:0005576(extracellular region),GO:0005581(collagen trimer),GO:0005592(collagen type XI trimer),GO:0005615(extracellular space),GO:0005788(endoplasmic reticulum lumen),GO:0031012(extracellular matrix),GO:0062023(collagen-containing extracellular matrix)	GO:0005201(extracellular matrix structural constituent),GO:0005515(protein binding),GO:0030020(extracellular matrix structural constituent conferring tensile strength),GO:0030674(protein-macromolecule adaptor activity),GO:0046872(metal ion binding)
SBSPON	97.6679	45.7227	-1.0993	0.00089979	0.018854	-	-	GO:0062023(collagen-containing extracellular matrix)	GO:0005201(extracellular matrix structural constituent)
LOC102723539	175.585	54.2936	-1.6889	3.2841e-06	0.00028835	-	-	-	-
SH2D3A	101.403	41.473	-1.2853	0.00038729	0.010499	K23689 -	GO:0007254(JNK cascade),GO:0007264(small GTPase mediated signal transduction),GO:0033138(positive regulation of peptidyl-serine phosphorylation)	-	GO:0005085(guanyl-nucleotide exchange factor activity),GO:0005515(protein binding)
LOC107984406	47.9362	14.552	-1.7201	0.0014768	0.026671	-	-	-	-
LOC107984952	877.515	239.122	-1.8746	0.00018525	0.0062338	-	-	-	-
LOC105371055	58.152	19.6663	-1.5573	0.0017525	0.030137	-	-	-	-
FRRS1	37.1458	81.1078	1.1265	0.0026983	0.040406	-	GO:0055114(obsolete oxidation-reduction process)	GO:0016021(integral component of membrane)	GO:0000293(ferric-chelate reductase activity),GO:0046872(metal ion binding)
RDH5	173.566	59.7702	-1.5299	0.00055735	0.013725	K00061 RDH5; 11-cis-retinol dehydrogenase [EC:1.1.1.315]	GO:0001523(retinoid metabolic process),GO:0007601(visual perception),GO:0008202(steroid metabolic process),GO:0042572(retinol metabolic process),GO:0050896(response to stimulus),GO:0055114(obsolete oxidation-reduction process)	GO:0005788(endoplasmic reticulum lumen),GO:0005789(endoplasmic reticulum membrane),GO:0016021(integral component of membrane),GO:0044297(cell body)	GO:0004745(NAD-retinol dehydrogenase activity),GO:0042803(protein homodimerization activity),GO:0047023(androsterone dehydrogenase activity),GO:0047044(androstan-3-alpha,17-beta-diol dehydrogenase activity)
GRIN3B	72.3431	28.6716	-1.3254	0.002722	0.040686	K05214 GRIN3B; glutamate receptor ionotropic, NMDA 3B	GO:0035235(ionotropic glutamate receptor signaling pathway),GO:0051205(protein insertion into membrane),GO:0051924(regulation of calcium ion transport),GO:0070588(calcium ion transmembrane transport)	GO:0005886(plasma membrane),GO:0017146(NMDA selective glutamate receptor complex),GO:0043025(neuronal cell body),GO:0045211(postsynaptic membrane)	GO:0004972(NMDA glutamate receptor activity),GO:0005261(cation channel activity),GO:0005262(calcium channel activity),GO:0015276(ligand-gated ion channel activity),GO:0016594(glycine binding),GO:0030594(neurotransmitter receptor activity),GO:0038023(signaling receptor activity),GO:0042165(neurotransmitter binding)
VWCE	170.082	64.0215	-1.4048	5.2627e-06	0.00040344	-	GO:0098586(cellular response to virus)	GO:0005576(extracellular region),GO:0005737(cytoplasm)	GO:0003674(molecular_function),GO:0005509(calcium ion binding),GO:0005515(protein binding)
PSMD6-AS2	120.249	52.9651	-1.1813	0.001519	0.027173	-	-	-	-
LOC107983947	49.6367	11.0549	-2.1697	0.0016576	0.028953	-	-	-	-
SPON1	129.407	40.8025	-1.6535	1.2875e-05	0.00082424	-	GO:0007155(cell adhesion),GO:0010954(positive regulation of protein processing),GO:0032092(positive regulation of protein binding),GO:1902430(negative regulation of amyloid-beta formation),GO:1902993(positive regulation of amyloid precursor protein catabolic process)	GO:0005615(extracellular space),GO:0005788(endoplasmic reticulum lumen),GO:0031012(extracellular matrix),GO:0062023(collagen-containing extracellular matrix)	GO:0005201(extracellular matrix structural constituent),GO:0005515(protein binding),GO:0046872(metal ion binding),GO:0050693(LBD domain binding)
CTBP1-AS	287.431	77.3452	-1.8884	5.2195e-10	2.4852e-07	-	-	-	-
PAN3-AS1	33.5691	1.55513	-4.3881	7.1604e-06	0.00052267	-	-	-	-
LOC100129940	213.217	104.708	-1.028	0.0028632	0.042225	-	-	-	-
LOC105371492	326.863	105.701	-1.6232	1.0119e-06	0.00011197	-	-	-	-
LOC105371493	80.6576	31.1527	-1.3632	0.0012027	0.02303	-	-	-	-
LOC107986599	65.7445	22.2418	-1.5547	0.0029507	0.043025	-	-	-	-
KCNAB3	434.633	155.808	-1.4774	3.6326e-07	4.9076e-05	K04884 KCNAB3; potassium voltage-gated channel Shaker-related subfamily A, beta member 3	GO:0006813(potassium ion transport),GO:0055114(obsolete oxidation-reduction process),GO:0071805(potassium ion transmembrane transport),GO:1901379(regulation of potassium ion transmembrane transport)	GO:0005737(cytoplasm),GO:0005886(plasma membrane),GO:0008076(voltage-gated potassium channel complex)	GO:0004033(aldo-keto reductase (NADP) activity),GO:0005249(voltage-gated potassium channel activity),GO:0005515(protein binding),GO:0015459(potassium channel regulator activity),GO:0044325(transmembrane transporter binding)
PSMA3-AS1	2948.34	1382.83	-1.0925	1.2944e-07	2.198e-05	-	-	-	-
LOC105369690	188.898	61.2631	-1.624	1.1343e-05	0.00074762	-	-	-	-
LOC107987245	269.443	121.646	-1.1467	5.283e-05	0.0024654	-	-	-	-
LOC105370573	167.98	68.1277	-1.2974	0.00031392	0.0091282	-	-	-	-
MUSTN1	107.844	31.997	-1.7524	6.191e-06	0.00046438	-	GO:0002062(chondrocyte differentiation),GO:0035988(chondrocyte proliferation),GO:0042246(tissue regeneration)	GO:0005634(nucleus)	-
LINC00417	145.439	43.3853	-1.7434	6.69e-07	7.8273e-05	-	-	-	-
LOC105370924	594.677	143.697	-2.0481	0.00036928	0.010203	-	-	-	-
CFP	135.647	61.8679	-1.1301	0.00045557	0.011813	K15412 CFP; complement factor properdin	GO:0006955(immune response),GO:0006956(complement activation),GO:0006957(complement activation, alternative pathway),GO:0030449(regulation of complement activation),GO:0042742(defense response to bacterium),GO:0043312(neutrophil degranulation)	GO:0005576(extracellular region),GO:0005615(extracellular space),GO:0005788(endoplasmic reticulum lumen),GO:0035580(specific granule lumen),GO:0062023(collagen-containing extracellular matrix),GO:1904724(tertiary granule lumen)	GO:0005515(protein binding)
SYCP2L	473.673	218.58	-1.1137	1.0628e-05	0.000714	-	GO:0000080(mitotic G1 phase),GO:0140013(meiotic nuclear division)	GO:0000800(lateral element),GO:0005654(nucleoplasm)	-
LINC00894	182.382	80.3249	-1.1804	0.0012461	0.023695	-	-	-	-
HRAT92	60.8584	16.3048	-1.8761	0.00081892	0.017822	-	-	-	-
2023-03-01	223.904	68.2777	-1.715	3.1795e-05	0.0016902	K10656 MARCH1_8; E3 ubiquitin-protein ligase MARCH1/8 [EC:2.3.2.27]	-	-	-
CLSTN3	2238.78	843.535	-1.408	0.0010727	0.021256	K22661 CLSTN3; calsyntenin 3	GO:0001558(regulation of cell growth),GO:0007156(homophilic cell adhesion via plasma membrane adhesion molecules),GO:0007416(synapse assembly),GO:0035249(synaptic transmission, glutamatergic),GO:0050806(positive regulation of synaptic transmission),GO:0051932(synaptic transmission, GABAergic),GO:0051965(positive regulation of synapse assembly),GO:1902474(positive regulation of protein localizatio…	GO:0000139(Golgi membrane),GO:0005789(endoplasmic reticulum membrane),GO:0009986(cell surface),GO:0030425(dendrite),GO:0032991(protein-containing complex),GO:0045211(postsynaptic membrane),GO:0098978(glutamatergic synapse),GO:0098982(GABA-ergic synapse),GO:0099061(integral component of postsynaptic density membrane)	GO:0005509(calcium ion binding),GO:0005515(protein binding)
B3GNT4	59.3081	23.7298	-1.322	0.0035446	0.048804	K07971 B3GNT4; beta-1,3-N-acetylglucosaminyltransferase 4 [EC:2.4.1.149]	GO:0006486(protein glycosylation),GO:0016266(O-glycan processing),GO:0018146(keratan sulfate biosynthetic process),GO:0030311(poly-N-acetyllactosamine biosynthetic process)	GO:0000139(Golgi membrane),GO:0005794(Golgi apparatus),GO:0016021(integral component of membrane)	GO:0008375(acetylglucosaminyltransferase activity),GO:0008376(acetylgalactosaminyltransferase activity),GO:0008457(beta-galactosyl-N-acetylglucosaminylgalactosylglucosyl-ceramide beta-1,3-acetylglucosaminyltransferase activity),GO:0008532(N-acetyllactosaminide beta-1,3-N-acetylglucosaminyltransferase activity),GO:0016758(hexosyltransferase activity)
MIR503HG	246.735	74.1281	-1.7322	1.5183e-08	3.7884e-06	-	-	-	-
LMNTD2	765.332	374.468	-1.029	4.0326e-08	8.5007e-06	-	-	-	GO:0005515(protein binding)
LOC112268190	111.142	36.6285	-1.5927	0.00029818	0.0088379	-	-	-	-
ESRP2	428.154	51.8666	-3.0473	2.0593e-22	2.5178e-18	K14947 ESRP1_2; epithelial splicing regulatory protein 1/2	GO:0000380(alternative mRNA splicing, via spliceosome),GO:0008543(fibroblast growth factor receptor signaling pathway),GO:0043484(regulation of RNA splicing),GO:0050679(positive regulation of epithelial cell proliferation),GO:0060441(epithelial tube branching involved in lung morphogenesis),GO:0060445(branching involved in salivary gland morphogenesis)	GO:0005634(nucleus),GO:0005654(nucleoplasm),GO:1990904(ribonucleoprotein complex)	GO:0003723(RNA binding),GO:0003729(mRNA binding)
CCDC17	274.682	79.6233	-1.7792	1.8227e-11	1.3928e-08	-	-	-	GO:0005515(protein binding)
IDI2-AS1	250.253	54.9056	-2.1889	1.3519e-09	5.3319e-07	-	-	-	-
LOC101928762	206.074	72.3311	-1.503	1.0139e-05	0.0006887	-	-	-	-
LOC102723694	143.161	53.8853	-1.4124	0.00045855	0.011853	-	-	-	-
KCNS1	26.4663	5.33369	-2.3269	0.0014671	0.026535	K04931 KCNS1, KV9.1; potassium voltage-gated channel delayed-rectifier subfamily S member 1	GO:0006813(potassium ion transport),GO:0051260(protein homooligomerization),GO:0071805(potassium ion transmembrane transport),GO:1902259(regulation of delayed rectifier potassium channel activity)	GO:0005886(plasma membrane),GO:0008076(voltage-gated potassium channel complex),GO:0016021(integral component of membrane),GO:0048471(perinuclear region of cytoplasm)	GO:0005249(voltage-gated potassium channel activity),GO:0005251(delayed rectifier potassium channel activity),GO:0005515(protein binding),GO:0015459(potassium channel regulator activity)
CCNL2	12037.6	4758.56	-1.3389	0.00012254	0.0045769	K23966 CCNL; cyclin L	GO:0000079(regulation of cyclin-dependent protein serine/threonine kinase activity),GO:0006357(regulation of transcription by RNA polymerase II)	GO:0005634(nucleus),GO:0005654(nucleoplasm),GO:0016607(nuclear speck),GO:0043231(intracellular membrane-bounded organelle)	GO:0005515(protein binding),GO:0016538(cyclin-dependent protein serine/threonine kinase regulator activity)
GHRLOS	235.961	103.812	-1.1832	9.2643e-05	0.0037454	-	-	-	-
LOC100996351	477.529	233.415	-1.0321	0.00016899	0.0058284	-	-	-	-
LOC105372838	35.2271	2.07547	-4.143	2.9062e-06	0.00026321	-	-	-	-
KRT7-AS	897.467	259.13	-1.7915	9.8181e-05	0.0039038	-	-	-	-
CCDC159	1184.46	429.434	-1.4625	2.4582e-12	2.4044e-09	-	-	-	-
KIFC2	8690.68	3506.18	-1.3095	0.00034405	0.0097377	K10406 KIFC2_3; kinesin family member C2/C3	GO:0007018(microtubule-based movement),GO:0090307(mitotic spindle assembly)	GO:0005634(nucleus),GO:0005737(cytoplasm),GO:0005815(microtubule organizing center),GO:0005871(kinesin complex),GO:0005874(microtubule),GO:0072686(mitotic spindle)	GO:0003777(microtubule motor activity),GO:0005524(ATP binding),GO:0008017(microtubule binding),GO:0016887(ATP hydrolysis activity)
LOC105372273	91.1219	19.0377	-2.2464	1.7497e-05	0.0010487	-	-	-	-
LOC101927858	155.549	68.3485	-1.1853	0.00022291	0.0071441	-	-	-	-
LOC105378948	204.885	80.85	-1.34	0.00012853	0.0047619	-	-	-	-
CCDC154	115.767	46.2221	-1.3185	0.00035814	0.0099881	-	-	GO:0005769(early endosome)	-
CSAD	2098.51	880.065	-1.2534	0.0015503	0.027651	K01594 CSAD; sulfinoalanine decarboxylase [EC:4.1.1.29]	GO:0019449(L-cysteine catabolic process to hypotaurine),GO:0019452(L-cysteine catabolic process to taurine),GO:0042412(taurine biosynthetic process)	GO:0005737(cytoplasm)	GO:0004068(aspartate 1-decarboxylase activity),GO:0004782(sulfinoalanine decarboxylase activity),GO:0030170(pyridoxal phosphate binding)
RHBDL1	667.379	208.82	-1.6719	3.9544e-09	1.224e-06	K02857 RHBDL1_2_3; rhomboid-related protein 1/2/3 [EC:3.4.21.105]	GO:0006508(proteolysis),GO:0007165(signal transduction)	GO:0005887(integral component of plasma membrane),GO:0016020(membrane)	GO:0004252(serine-type endopeptidase activity),GO:0005515(protein binding)
VIP	98.9749	26.8294	-1.8832	9.5295e-06	0.00066013	K05264 VIP; vasoactive intestinal peptide	GO:0001938(positive regulation of endothelial cell proliferation),GO:0007186(G protein-coupled receptor signaling pathway),GO:0007189(adenylate cyclase-activating G protein-coupled receptor signaling pathway),GO:0007200(phospholipase C-activating G protein-coupled receptor signaling pathway),GO:0007589(body fluid secretion),GO:0007611(learning or memory),GO:0008284(positive regulation of cell pop…	GO:0005576(extracellular region),GO:0043005(neuron projection),GO:0043204(perikaryon)	GO:0005179(hormone activity),GO:0005184(neuropeptide hormone activity),GO:0005515(protein binding),GO:0051428(peptide hormone receptor binding)
LOC728715	165.002	65.8558	-1.3177	1.2093e-05	0.00078645	-	-	-	-
TMEM44-AS1	451.935	198.515	-1.1849	1.6816e-06	0.00017205	-	-	-	-
ELMO3	162.805	60.603	-1.4213	4.7665e-07	6.008e-05	K19241 ELMO3; engulfment and cell motility protein 3	GO:0006909(phagocytosis),GO:0006915(apoptotic process),GO:0007015(actin filament organization),GO:0016477(cell migration),GO:0048870(cell motility)	GO:0005737(cytoplasm)	GO:0005515(protein binding),GO:0017124(SH3 domain binding)
TEN1-CDK3	1601.47	771.111	-1.053	1.3568e-08	3.4559e-06	-	-	-	-
TBC1D3B	160.147	75.1463	-1.087	0.00060904	0.014615	K20134 TBC1D3; TBC1 domain family member 3	GO:0006886(intracellular protein transport),GO:0090630(activation of GTPase activity)	GO:0005886(plasma membrane)	GO:0005096(GTPase activator activity)
PAPLN	658.044	328.659	-1.0005	0.00011468	0.0044094	K23624 PAPLN; papilin	GO:0006508(proteolysis),GO:0010951(negative regulation of endopeptidase activity),GO:0030198(extracellular matrix organization)	GO:0031012(extracellular matrix)	GO:0004222(metalloendopeptidase activity),GO:0004867(serine-type endopeptidase inhibitor activity)
PCED1B	436.868	172.398	-1.3395	3.7291e-06	0.00031142	-	-	-	GO:0005515(protein binding)
USP3-AS1	221.872	83.9995	-1.4011	5.3679e-05	0.0024907	-	-	-	-
TBC1D3K	187.558	90.4076	-1.0494	0.0015071	0.026999	K20134 TBC1D3; TBC1 domain family member 3	GO:0006886(intracellular protein transport),GO:0090630(activation of GTPase activity)	GO:0005886(plasma membrane)	GO:0005096(GTPase activator activity)
RNASEK-C17orf49	1225.15	415.038	-1.5647	9.9846e-21	4.8831e-17	-	-	-	-
COLQ	360.988	146.059	-1.3026	7.1827e-08	1.3722e-05	-	GO:0001507(acetylcholine catabolic process in synaptic cleft),GO:0008582(regulation of synaptic assembly at neuromuscular junction),GO:0030198(extracellular matrix organization),GO:0071340(skeletal muscle acetylcholine-gated channel clustering),GO:0090150(establishment of protein localization to membrane)	GO:0005581(collagen trimer),GO:0005604(basement membrane),GO:0005615(extracellular space),GO:0005886(plasma membrane),GO:0030054(cell junction),GO:0031012(extracellular matrix),GO:0031594(neuromuscular junction),GO:0043083(synaptic cleft),GO:0062023(collagen-containing extracellular matrix)	GO:0005201(extracellular matrix structural constituent),GO:0005515(protein binding),GO:0008201(heparin binding)
NPIPB15	159.55	70.9954	-1.1625	0.00039909	0.010689	-	-	GO:0005576(extracellular region),GO:0005654(nucleoplasm)	-
LOC692247	85.3355	31.0589	-1.4488	0.00083526	0.017932	-	-	-	-
NPIPB11	816.844	321.646	-1.3434	1.9445e-08	4.5284e-06	-	-	GO:0005654(nucleoplasm),GO:0016021(integral component of membrane)	-
NPIPB13	711.95	332.286	-1.0983	1.3668e-05	0.0008704	-	-	GO:0005654(nucleoplasm),GO:0016021(integral component of membrane)	-
NPIPB12	2103.26	834.438	-1.333	9.3653e-12	7.8969e-09	-	-	-	-
ADORA2A	257.711	57.1298	-2.1673	5.0007e-10	2.4708e-07	K04266 ADORA2A, ADOR; adenosine receptor A2a	GO:0001963(synaptic transmission, dopaminergic),GO:0001973(G protein-coupled adenosine receptor signaling pathway),GO:0001975(response to amphetamine),GO:0006355(regulation of transcription, DNA-templated),GO:0006469(negative regulation of protein kinase activity),GO:0006909(phagocytosis),GO:0006915(apoptotic process),GO:0006954(inflammatory response),GO:0006968(cellular defense response),GO:0007…	GO:0000139(Golgi membrane),GO:0005882(intermediate filament),GO:0005886(plasma membrane),GO:0005887(integral component of plasma membrane),GO:0014069(postsynaptic density),GO:0016020(membrane),GO:0030425(dendrite),GO:0030673(axolemma),GO:0043025(neuronal cell body),GO:0048786(presynaptic active zone),GO:0098978(glutamatergic synapse),GO:0099055(integral component of postsynaptic membrane),GO:0099…	GO:0001609(G protein-coupled adenosine receptor activity),GO:0005515(protein binding),GO:0019899(enzyme binding),GO:0031802(type 5 metabotropic glutamate receptor binding),GO:0042802(identical protein binding),GO:0044877(protein-containing complex binding),GO:0051393(alpha-actinin binding)
FLJ46875	133.279	38.8634	-1.77	7.8767e-05	0.0033336	-	-	-	-
LOC105379045	417.453	83.3609	-2.3266	9.9249e-21	4.8831e-17	-	-	-	-
ADAMTSL4	212.514	89.8657	-1.2384	0.0007696	0.017046	K23369 ADAMTSL4; ADAMTS-like protein 4	GO:0002064(epithelial cell development),GO:0006508(proteolysis),GO:0006915(apoptotic process),GO:0030198(extracellular matrix organization),GO:0043065(positive regulation of apoptotic process)	GO:0005614(interstitial matrix),GO:0005788(endoplasmic reticulum lumen),GO:0031012(extracellular matrix),GO:0062023(collagen-containing extracellular matrix)	GO:0002020(protease binding),GO:0004222(metalloendopeptidase activity),GO:0005515(protein binding)
CYP2D7	85.0319	30.1713	-1.4913	0.0001171	0.0044741	K17712 CYP2D6; cytochrome P450 family 2 subfamily D polypeptide 6 [EC:1.14.14.1]	GO:0006082(organic acid metabolic process),GO:0006805(xenobiotic metabolic process),GO:0019369(arachidonic acid metabolic process),GO:0042738(exogenous drug catabolic process),GO:0055114(obsolete oxidation-reduction process)	GO:0005737(cytoplasm),GO:0005739(mitochondrion),GO:0016021(integral component of membrane),GO:0043231(intracellular membrane-bounded organelle)	GO:0005506(iron ion binding),GO:0008395(steroid hydroxylase activity),GO:0016712(oxidoreductase activity, acting on paired donors, with incorporation or reduction of molecular oxygen, reduced flavin or flavoprotein as one donor, and incorporation of one atom of oxygen),GO:0020037(heme binding),GO:0070330(aromatase activity)
TREX2	83.5223	37.903	-1.1375	0.0024615	0.037952	K10791 TREX2; three prime repair exonuclease 2 [EC:3.1.11.2]	GO:0000738(DNA catabolic process, exonucleolytic),GO:0006259(DNA metabolic process),GO:0006281(DNA repair),GO:0090305(nucleic acid phosphodiester bond hydrolysis)	GO:0005634(nucleus),GO:0005737(cytoplasm)	GO:0000287(magnesium ion binding),GO:0003676(nucleic acid binding),GO:0005515(protein binding),GO:0008296(3'-5'-exodeoxyribonuclease activity),GO:0008853(exodeoxyribonuclease III activity),GO:0042803(protein homodimerization activity)
LOC107984690	3454.37	887.75	-1.9601	0.0035036	0.048458	-	-	-	-
CEL	195.236	90.0087	-1.1187	7.5696e-05	0.0032474	K12298 CEL; bile salt-stimulated lipase [EC:3.1.1.3 3.1.1.13]	GO:0006629(lipid metabolic process),GO:0006707(cholesterol catabolic process),GO:0007158(neuron cell-cell adhesion),GO:0007268(chemical synaptic transmission),GO:0009062(fatty acid catabolic process),GO:0018350(protein esterification),GO:0030157(pancreatic juice secretion),GO:0030299(intestinal cholesterol absorption),GO:0044241(lipid digestion),GO:0044258(intestinal lipid catabolic process),GO:0…	GO:0005576(extracellular region),GO:0005615(extracellular space),GO:0005737(cytoplasm),GO:0005887(integral component of plasma membrane),GO:0009986(cell surface),GO:0045202(synapse),GO:0070062(extracellular exosome),GO:0098793(presynapse)	GO:0003824(catalytic activity),GO:0004771(sterol esterase activity),GO:0004806(triglyceride lipase activity),GO:0005515(protein binding),GO:0008126(acetylesterase activity),GO:0008201(heparin binding),GO:0016787(hydrolase activity),GO:0038023(signaling receptor activity),GO:0042043(neurexin family protein binding)
LOC107986762	40.5396	9.91397	-2.0006	0.0019544	0.032621	-	-	-	-
AKR1C1	109.575	42.3014	-1.3692	0.00057019	0.013944	K00212 AKR1C1; 20alpha/3alpha-hydroxysteroid dehydrogenase / dihydrodiol dehydrogenase [EC:1.1.1.149 1.1.1.357 1.3.1.20]	GO:0001523(retinoid metabolic process),GO:0006693(prostaglandin metabolic process),GO:0006805(xenobiotic metabolic process),GO:0007586(digestion),GO:0008202(steroid metabolic process),GO:0008206(bile acid metabolic process),GO:0008207(C21-steroid hormone metabolic process),GO:0015721(bile acid and bile salt transport),GO:0030299(intestinal cholesterol absorption),GO:0030855(epithelial cell differ…	GO:0005829(cytosol),GO:0070062(extracellular exosome)	GO:0004032(alditol:NADP+ 1-oxidoreductase activity),GO:0004033(aldo-keto reductase (NADP) activity),GO:0005496(steroid binding),GO:0005515(protein binding),GO:0008106(alcohol dehydrogenase (NADP+) activity),GO:0016229(steroid dehydrogenase activity),GO:0016491(oxidoreductase activity),GO:0016655(oxidoreductase activity, acting on NAD(P)H, quinone or similar compound as acceptor),GO:0018636(phenan…
DERL3	43.0627	10.9437	-1.9574	0.00039246	0.010581	K13989 DERL2_3; Derlin-2/3	GO:0018279(protein N-linked glycosylation via asparagine),GO:0030433(ubiquitin-dependent ERAD pathway),GO:0030968(endoplasmic reticulum unfolded protein response),GO:1904153(negative regulation of retrograde protein transport, ER to cytosol)	GO:0000839(Hrd1p ubiquitin ligase ERAD-L complex),GO:0005785(signal recognition particle receptor complex),GO:0030176(integral component of endoplasmic reticulum membrane),GO:0048500(signal recognition particle)	GO:0005515(protein binding),GO:0051787(misfolded protein binding),GO:1990381(ubiquitin-specific protease binding)
LCN10	59.0526	9.32435	-2.6271	1.6323e-05	0.00099788	-	-	GO:0005576(extracellular region)	GO:0036094(small molecule binding)
LCN12	26.7621	3.76121	-2.8082	0.00045421	0.0118	-	GO:0015909(long-chain fatty acid transport)	GO:0005576(extracellular region),GO:0005615(extracellular space)	GO:0001972(retinoic acid binding),GO:0005549(odorant binding)
PRR22	271.938	123.661	-1.1351	3.8951e-06	0.00031962	-	-	-	-
LOC105376952	74.1817	25.1695	-1.5576	0.00019878	0.0065953	-	-	-	-
TCTE3	135.07	48.8785	-1.4751	1.4464e-05	0.0009069	-	-	-	-
SLC9A3-AS1	745.355	270.623	-1.4603	2.7638e-08	6.2577e-06	-	-	-	-
COL16A1	379.884	187.27	-1.0171	2.3765e-05	0.0013483	-	GO:0007155(cell adhesion),GO:0007229(integrin-mediated signaling pathway),GO:0007565(female pregnancy),GO:0030198(extracellular matrix organization),GO:0033622(integrin activation),GO:0033627(cell adhesion mediated by integrin),GO:0051894(positive regulation of focal adhesion assembly),GO:0071230(cellular response to amino acid stimulus)	GO:0005576(extracellular region),GO:0005588(collagen type V trimer),GO:0005597(collagen type XVI trimer),GO:0005615(extracellular space),GO:0005788(endoplasmic reticulum lumen),GO:0031012(extracellular matrix),GO:0062023(collagen-containing extracellular matrix)	GO:0005178(integrin binding),GO:0005201(extracellular matrix structural constituent),GO:0005515(protein binding),GO:0030020(extracellular matrix structural constituent conferring tensile strength)
SERPIND1	112.534	264.091	1.2306	2.806e-07	3.9662e-05	K03912 SERPIND1, HCF2; heparin cofactor II	GO:0006935(chemotaxis),GO:0007596(blood coagulation),GO:0010951(negative regulation of endopeptidase activity),GO:0043687(post-translational protein modification),GO:0044267(cellular protein metabolic process)	GO:0005576(extracellular region),GO:0005615(extracellular space),GO:0005788(endoplasmic reticulum lumen),GO:0070062(extracellular exosome)	GO:0004866(endopeptidase inhibitor activity),GO:0004867(serine-type endopeptidase inhibitor activity),GO:0008201(heparin binding)
DPEP1	73.9662	29.5153	-1.3286	0.0035058	0.048461	K01273 DPEP; membrane dipeptidase [EC:3.4.13.19]	GO:0006508(proteolysis),GO:0006629(lipid metabolic process),GO:0006691(leukotriene metabolic process),GO:0006749(glutathione metabolic process),GO:0006751(glutathione catabolic process),GO:0006805(xenobiotic metabolic process),GO:0006915(apoptotic process),GO:0006954(inflammatory response),GO:0016999(antibiotic metabolic process),GO:0030336(negative regulation of cell migration),GO:0030593(neutro…	GO:0005615(extracellular space),GO:0005654(nucleoplasm),GO:0005886(plasma membrane),GO:0016324(apical plasma membrane),GO:0030054(cell junction),GO:0031225(anchored component of membrane),GO:0031528(microvillus membrane),GO:0045177(apical part of cell),GO:0070062(extracellular exosome)	GO:0005515(protein binding),GO:0008235(metalloexopeptidase activity),GO:0008270(zinc ion binding),GO:0008800(beta-lactamase activity),GO:0034235(GPI anchor binding),GO:0043027(cysteine-type endopeptidase inhibitor activity involved in apoptotic process),GO:0070573(metallodipeptidase activity),GO:0072341(modified amino acid binding)
ERVK13-1	600.891	270.992	-1.1484	6.5784e-05	0.0029194	-	-	-	-
LOC100652768	122.025	35.8325	-1.7584	7.7829e-06	0.00055648	-	-	-	-
DNAAF4-CCPG1	0	670.503	11.814	0.0024953	0.038279	-	-	-	-
NEIL1	551.829	176.868	-1.6403	0.0019429	0.032474	K10567 NEIL1; endonuclease VIII-like 1 [EC:3.2.2.- 4.2.99.18]	GO:0006284(base-excision repair),GO:0006289(nucleotide-excision repair),GO:0006979(response to oxidative stress),GO:0032074(negative regulation of nuclease activity),GO:0045008(depyrimidination)	GO:0005634(nucleus),GO:0005654(nucleoplasm),GO:0005694(chromosome),GO:0005737(cytoplasm),GO:0005815(microtubule organizing center)	GO:0003684(damaged DNA binding),GO:0003906(DNA-(apurinic or apyrimidinic site) endonuclease activity),GO:0008022(protein C-terminus binding),GO:0008270(zinc ion binding),GO:0016798(hydrolase activity, acting on glycosyl bonds),GO:0019104(DNA N-glycosylase activity),GO:0140078(class I DNA-(apurinic or apyrimidinic site) endonuclease activity)
GUCA1B	52.2653	17.1824	-1.5903	0.0014684	0.026538	K08328 GUCA1; guanylate cyclase activator 1	GO:0007168(receptor guanylyl cyclase signaling pathway),GO:0007267(cell-cell signaling),GO:0007589(body fluid secretion),GO:0007601(visual perception),GO:0007602(phototransduction),GO:0022400(regulation of rhodopsin mediated signaling pathway),GO:0031284(positive regulation of guanylate cyclase activity)	GO:0001917(photoreceptor inner segment),GO:0005886(plasma membrane),GO:0097381(photoreceptor disc membrane)	GO:0005509(calcium ion binding),GO:0005515(protein binding),GO:0008048(calcium sensitive guanylate cyclase activator activity)
LOC112268256	158.321	72.5685	-1.1244	0.00029166	0.008708	-	-	-	-
MIRLET7BHG	61.9546	20.8115	-1.5757	0.0016867	0.029334	-	GO:0035195(gene silencing by miRNA)	-	-
ZSWIM8-AS1	128.356	52.7197	-1.28	0.00029914	0.0088451	-	-	-	-
ITIH4	368.704	129.903	-1.5039	2.91e-08	6.4689e-06	-	GO:0002576(platelet degranulation),GO:0006953(acute-phase response),GO:0010951(negative regulation of endopeptidase activity),GO:0030212(hyaluronan metabolic process),GO:0034097(response to cytokine)	GO:0005576(extracellular region),GO:0005886(plasma membrane),GO:0031089(platelet dense granule lumen),GO:0062023(collagen-containing extracellular matrix),GO:0070062(extracellular exosome),GO:0072562(blood microparticle)	GO:0004866(endopeptidase inhibitor activity),GO:0004867(serine-type endopeptidase inhibitor activity),GO:0005515(protein binding)
ATP2A1	239.034	99.8815	-1.257	7.0822e-05	0.003087	K05853 ATP2A; P-type Ca2+ transporter type 2A [EC:7.2.2.10]	GO:0006816(calcium ion transport),GO:0006874(cellular calcium ion homeostasis),GO:0008637(apoptotic mitochondrial changes),GO:0031448(positive regulation of fast-twitch skeletal muscle fiber contraction),GO:0032470(positive regulation of endoplasmic reticulum calcium ion concentration),GO:0032471(negative regulation of endoplasmic reticulum calcium ion concentration),GO:0034220(ion transmembrane …	GO:0005739(mitochondrion),GO:0005789(endoplasmic reticulum membrane),GO:0016021(integral component of membrane),GO:0016529(sarcoplasmic reticulum),GO:0031095(platelet dense tubular network membrane),GO:0033017(sarcoplasmic reticulum membrane),GO:0034704(calcium channel complex)	GO:0005388(P-type calcium transporter activity),GO:0005509(calcium ion binding),GO:0005515(protein binding),GO:0005524(ATP binding),GO:0008553(P-type proton-exporting transporter activity),GO:0016887(ATP hydrolysis activity),GO:0030899(calcium-dependent ATPase activity),GO:0042803(protein homodimerization activity)
LINC02434	435.835	198.126	-1.1375	5.542e-08	1.1006e-05	-	-	-	-
SH3D21	204.108	83.0108	-1.2957	0.00012028	0.0045317	K23715 -	-	GO:0005654(nucleoplasm),GO:0005886(plasma membrane)	-
TNFSF8	79.3481	8.1907	-3.2828	1.7132e-08	4.1479e-06	K05471 TNFSF8, CD153; tumor necrosis factor ligand superfamily member 8	GO:0006955(immune response),GO:0007267(cell-cell signaling),GO:0033209(tumor necrosis factor-mediated signaling pathway),GO:0042129(regulation of T cell proliferation),GO:0043374(CD8-positive, alpha-beta T cell differentiation),GO:0045944(positive regulation of transcription by RNA polymerase II),GO:0050830(defense response to Gram-positive bacterium)	GO:0005615(extracellular space),GO:0005886(plasma membrane),GO:0005887(integral component of plasma membrane)	GO:0005102(signaling receptor binding),GO:0005125(cytokine activity),GO:0005164(tumor necrosis factor receptor binding),GO:0005515(protein binding)
LOC102724814	1703.41	570.785	-1.577	0.0014533	0.026362	-	-	-	-
SNHG20	2403.01	649.837	-1.8864	7.9294e-21	4.8831e-17	-	-	-	-
LAMC1-AS1	74.5304	18.8775	-1.9775	0.0001177	0.00449	-	-	-	-
PGGHG	5437.34	2178.39	-1.3192	3.3625e-12	3.0453e-09	K22078 PGGHG, ATHL1; protein-glucosylgalactosylhydroxylysine glucosidase [EC:3.2.1.107]	GO:0005975(carbohydrate metabolic process)	GO:0005829(cytosol)	GO:0004553(hydrolase activity, hydrolyzing O-glycosyl compounds),GO:0047402(protein-glucosylgalactosylhydroxylysine glucosidase activity)
LOC646976	108.332	17.256	-2.6596	1.9786e-07	3.0052e-05	-	-	-	-
GNB3	431.486	182.416	-1.2398	1.9722e-06	0.00019525	K07825 GNB3; guanine nucleotide-binding protein G(I)/G(S)/G(T) subunit beta-3	GO:0006457(protein folding),GO:0006884(cell volume homeostasis),GO:0007186(G protein-coupled receptor signaling pathway),GO:0008217(regulation of blood pressure),GO:0010468(regulation of gene expression),GO:0010906(regulation of glucose metabolic process),GO:0032350(regulation of hormone metabolic process),GO:0045598(regulation of fat cell differentiation),GO:0090181(regulation of cholesterol met…	GO:0005737(cytoplasm),GO:0005829(cytosol),GO:0005834(heterotrimeric G-protein complex),GO:0005886(plasma membrane),GO:0030425(dendrite),GO:0044297(cell body),GO:0070062(extracellular exosome)	GO:0003924(GTPase activity),GO:0005515(protein binding),GO:0030507(spectrin binding),GO:0031682(G-protein gamma-subunit binding),GO:0051020(GTPase binding)
UCN	108.107	43.0172	-1.3245	0.00021314	0.0069187	K23142 UCN; urcortin	GO:0001964(startle response),GO:0006954(inflammatory response),GO:0006979(response to oxidative stress),GO:0007186(G protein-coupled receptor signaling pathway),GO:0007218(neuropeptide signaling pathway),GO:0007565(female pregnancy),GO:0007605(sensory perception of sound),GO:0008306(associative learning),GO:0009060(aerobic respiration),GO:0010629(negative regulation of gene expression),GO:0010996…	GO:0005576(extracellular region),GO:0030425(dendrite),GO:0043196(varicosity),GO:0043204(perikaryon),GO:0043679(axon terminus)	GO:0005184(neuropeptide hormone activity),GO:0005515(protein binding),GO:0046811(histone deacetylase inhibitor activity),GO:0051430(corticotropin-releasing hormone receptor 1 binding),GO:0051431(corticotropin-releasing hormone receptor 2 binding)
AGAP9	635.847	305.267	-1.0575	0.00018533	0.0062338	K12491 AGAP; Arf-GAP with GTPase, ANK repeat and PH domain-containing protein 1/3/4/5/6/9/11	GO:0043547(positive regulation of GTPase activity)	GO:0005634(nucleus)	GO:0005096(GTPase activator activity),GO:0046872(metal ion binding)
SYCP2	560.028	244.526	-1.1953	3.115e-06	0.00027643	K19529 SYCP2; synaptonemal complex protein 2	GO:0000080(mitotic G1 phase),GO:0007130(synaptonemal complex assembly),GO:0007140(male meiotic nuclear division),GO:0007143(female meiotic nuclear division),GO:0009566(fertilization),GO:0043066(negative regulation of apoptotic process),GO:0048808(male genitalia morphogenesis),GO:0051301(cell division),GO:0140013(meiotic nuclear division)	GO:0000795(synaptonemal complex),GO:0000800(lateral element),GO:0005634(nucleus)	GO:0003677(DNA binding)
THRIL	90.3762	207.877	1.2022	1.2689e-05	0.00081655	-	-	-	-
CXADR	137.994	55.3169	-1.3202	0.00087642	0.018505	K06788 CXADR, CAR; coxsackievirus and adenovirus receptor	GO:0007005(mitochondrion organization),GO:0007157(heterophilic cell-cell adhesion via plasma membrane cell adhesion molecules),GO:0007507(heart development),GO:0008354(germ cell migration),GO:0010669(epithelial structure maintenance),GO:0030593(neutrophil chemotaxis),GO:0031532(actin cytoskeleton reorganization),GO:0045216(cell-cell junction organization),GO:0046629(gamma-delta T cell activation)…	GO:0001669(acrosomal vesicle),GO:0005576(extracellular region),GO:0005654(nucleoplasm),GO:0005737(cytoplasm),GO:0005886(plasma membrane),GO:0005887(integral component of plasma membrane),GO:0005911(cell-cell junction),GO:0005912(adherens junction),GO:0005923(bicellular tight junction),GO:0014704(intercalated disc),GO:0016323(basolateral plasma membrane),GO:0016327(apicolateral plasma membrane),GO…	GO:0001618(virus receptor activity),GO:0005178(integrin binding),GO:0005515(protein binding),GO:0008013(beta-catenin binding),GO:0030165(PDZ domain binding),GO:0050839(cell adhesion molecule binding),GO:0071253(connexin binding),GO:0086082(cell adhesive protein binding involved in AV node cell-bundle of His cell communication)
LOC107986197	63.1761	16.2305	-1.9549	0.00015899	0.0055859	-	-	-	-
LIME1	675.887	318.608	-1.0824	9.4412e-08	1.7101e-05	-	GO:0002250(adaptive immune response),GO:0006357(regulation of transcription by RNA polymerase II),GO:0014066(regulation of phosphatidylinositol 3-kinase signaling),GO:0043122(regulation of I-kappaB kinase/NF-kappaB signaling),GO:0043405(regulation of MAP kinase activity),GO:0050852(T cell receptor signaling pathway),GO:0050853(B cell receptor signaling pathway),GO:0051279(regulation of release of…	GO:0005615(extracellular space),GO:0016021(integral component of membrane),GO:0019815(B cell receptor complex)	GO:0005515(protein binding),GO:0019901(protein kinase binding)
LINC02316	71.6084	23.1337	-1.6272	0.00024698	0.0076934	-	-	-	-
LY6G5B	243.069	85.9839	-1.4995	3.8527e-08	8.2641e-06	K20005 LY6G5; lymphocyte antigen 6 complex locus protein G5	-	GO:0005576(extracellular region),GO:0009897(external side of plasma membrane),GO:0032991(protein-containing complex)	GO:0042802(identical protein binding)
SLC23A1	64.5904	10.1254	-2.6786	5.2603e-07	6.5294e-05	K14611 SLC23A1, SVCT1; solute carrier family 23 (nucleobase transporter), member 1	GO:0006139(nucleobase-containing compound metabolic process),GO:0006814(sodium ion transport),GO:0007420(brain development),GO:0009636(response to toxic substance),GO:0015851(nucleobase transport),GO:0015882(L-ascorbic acid transmembrane transport),GO:0019852(L-ascorbic acid metabolic process),GO:0030324(lung development),GO:0035725(sodium ion transmembrane transport),GO:0070837(dehydroascorbic a…	GO:0005737(cytoplasm),GO:0005886(plasma membrane),GO:0005887(integral component of plasma membrane),GO:0009925(basal plasma membrane),GO:0016020(membrane),GO:0016324(apical plasma membrane),GO:0043229(intracellular organelle),GO:0070062(extracellular exosome)	GO:0005215(transporter activity),GO:0005515(protein binding),GO:0008520(L-ascorbate:sodium symporter activity),GO:0015081(sodium ion transmembrane transporter activity),GO:0015205(nucleobase transmembrane transporter activity),GO:0015229(L-ascorbic acid transmembrane transporter activity),GO:0033300(dehydroascorbic acid transmembrane transporter activity)
GDPD3	257.291	79.9379	-1.6792	8.1597e-10	3.563e-07	K22387 GDPD1_3, GDE4_7; lysophospholipase D [EC:3.1.4.39]	GO:0006644(phospholipid metabolic process),GO:0034638(phosphatidylcholine catabolic process),GO:0046475(glycerophospholipid catabolic process),GO:0070291(N-acylethanolamine metabolic process)	GO:0005783(endoplasmic reticulum),GO:0005789(endoplasmic reticulum membrane),GO:0016021(integral component of membrane),GO:0048471(perinuclear region of cytoplasm),GO:0070062(extracellular exosome)	GO:0004622(lysophospholipase activity),GO:0008081(phosphoric diester hydrolase activity),GO:0046872(metal ion binding)
SLC23A3	366.771	130.869	-1.4822	6.6807e-06	0.00049441	K14612 SLC23A3, SVCT3; solute carrier family 23 (nucleobase transporter), member 3	GO:0055085(transmembrane transport)	GO:0016021(integral component of membrane)	GO:0005215(transporter activity),GO:0022857(transmembrane transporter activity)
LOC100288123	80.0383	22.8927	-1.7976	0.00078413	0.017319	-	-	-	-
LPAR2	785.391	292.659	-1.4226	1.0647e-11	8.3986e-09	K04291 LPAR2, EDG4; lysophosphatidic acid receptor 2	GO:0007186(G protein-coupled receptor signaling pathway),GO:0007189(adenylate cyclase-activating G protein-coupled receptor signaling pathway),GO:0007202(activation of phospholipase C activity),GO:0007204(positive regulation of cytosolic calcium ion concentration),GO:0019222(regulation of metabolic process)	GO:0005737(cytoplasm),GO:0005886(plasma membrane),GO:0005887(integral component of plasma membrane),GO:0009986(cell surface),GO:0030139(endocytic vesicle)	GO:0004930(G protein-coupled receptor activity),GO:0005515(protein binding),GO:0008289(lipid binding),GO:0070915(lysophosphatidic acid receptor activity)
NPFF	401.541	99.0854	-2.0143	3.1897e-17	9.157e-14	K05247 NPFF; neuropeptide FF-amide peptide	GO:0002438(acute inflammatory response to antigenic stimulus),GO:0003254(regulation of membrane depolarization),GO:0007186(G protein-coupled receptor signaling pathway),GO:0007204(positive regulation of cytosolic calcium ion concentration),GO:0007218(neuropeptide signaling pathway),GO:0007268(chemical synaptic transmission),GO:0010459(negative regulation of heart rate),GO:0021510(spinal cord deve…	GO:0005576(extracellular region),GO:0005615(extracellular space),GO:0030425(dendrite),GO:0031982(vesicle),GO:0043204(perikaryon),GO:0043679(axon terminus),GO:0098794(postsynapse)	GO:0001664(G protein-coupled receptor binding),GO:0005102(signaling receptor binding),GO:0005184(neuropeptide hormone activity)
HAPLN3	285.711	122.099	-1.2239	5.3411e-07	6.5631e-05	K06852 HAPLN3; hyaluronan and proteoglycan link protein 3	GO:0001501(skeletal system development),GO:0007155(cell adhesion),GO:0007417(central nervous system development)	GO:0005615(extracellular space),GO:0031012(extracellular matrix)	GO:0005540(hyaluronic acid binding)
FER1L6	55.2771	147.011	1.4115	1.1995e-05	0.00078297	K22127 FER1L6; fer-1-like protein 6	GO:0007009(plasma membrane organization),GO:0009617(response to bacterium)	GO:0016021(integral component of membrane)	GO:0046872(metal ion binding)
LCN6	43.9708	14.4654	-1.601	0.0026839	0.040213	-	GO:0007338(single fertilization)	GO:0005576(extracellular region)	GO:0036094(small molecule binding)
LCAT	555.505	205.353	-1.431	2.566e-09	9.2274e-07	K00650 LCAT; lecithin-cholesterol acyltransferase [EC:2.3.1.43]	GO:0006629(lipid metabolic process),GO:0006644(phospholipid metabolic process),GO:0006656(phosphatidylcholine biosynthetic process),GO:0008203(cholesterol metabolic process),GO:0030301(cholesterol transport),GO:0034372(very-low-density lipoprotein particle remodeling),GO:0034375(high-density lipoprotein particle remodeling),GO:0034435(cholesterol esterification),GO:0042158(lipoprotein biosyntheti…	GO:0005576(extracellular region),GO:0005615(extracellular space),GO:0034364(high-density lipoprotein particle),GO:0070062(extracellular exosome)	GO:0003847(1-alkyl-2-acetylglycerophosphocholine esterase activity),GO:0004607(phosphatidylcholine-sterol O-acyltransferase activity),GO:0004806(triglyceride lipase activity),GO:0005515(protein binding),GO:0034186(apolipoprotein A-I binding),GO:0047179(platelet-activating factor acetyltransferase activity)
SEMA3F-AS1	203.061	45.5011	-2.1516	4.1642e-14	7.2734e-11	-	-	-	-
ZMAT1	906.167	431.191	-1.0708	3.1931e-05	0.0016938	-	-	GO:0005634(nucleus)	GO:0003677(DNA binding),GO:0008270(zinc ion binding)
SOX8	85.7089	38.7805	-1.1451	0.0011291	0.021982	K09270 SOX7S; transcription factor SOX7/8/10/18 (SOX group E/F)	GO:0000122(negative regulation of transcription by RNA polymerase II),GO:0001649(osteoblast differentiation),GO:0001701(in utero embryonic development),GO:0001755(neural crest cell migration),GO:0002009(morphogenesis of an epithelium),GO:0007165(signal transduction),GO:0007283(spermatogenesis),GO:0007422(peripheral nervous system development),GO:0008584(male gonad development),GO:0010817(regulati…	GO:0005634(nucleus),GO:0005737(cytoplasm)	GO:0000978(RNA polymerase II cis-regulatory region sequence-specific DNA binding),GO:0000979(RNA polymerase II core promoter sequence-specific DNA binding),GO:0000981(DNA-binding transcription factor activity, RNA polymerase II-specific),GO:0000987(cis-regulatory region sequence-specific DNA binding),GO:0001228(DNA-binding transcription activator activity, RNA polymerase II-specific),GO:0003677(D…
ALOX12	287.76	117.719	-1.2883	1.5615e-05	0.00095941	K00458 ALOX12; arachidonate 12-lipoxygenase [EC:1.13.11.31]	GO:0006629(lipid metabolic process),GO:0007568(aging),GO:0010628(positive regulation of gene expression),GO:0010656(negative regulation of muscle cell apoptotic process),GO:0019369(arachidonic acid metabolic process),GO:0019372(lipoxygenase pathway),GO:0019395(fatty acid oxidation),GO:0033559(unsaturated fatty acid metabolic process),GO:0034440(lipid oxidation),GO:0042554(superoxide anion generat…	GO:0005737(cytoplasm),GO:0005829(cytosol),GO:0005886(plasma membrane),GO:0016020(membrane),GO:0042383(sarcolemma),GO:0070062(extracellular exosome)	GO:0004052(arachidonate 12(S)-lipoxygenase activity),GO:0005506(iron ion binding),GO:0005515(protein binding),GO:0016165(linoleate 13S-lipoxygenase activity),GO:0016702(oxidoreductase activity, acting on single donors with incorporation of molecular oxygen, incorporation of two atoms of oxygen),GO:0047977(hepoxilin-epoxide hydrolase activity),GO:0050473(arachidonate 15-lipoxygenase activity)
LOC107984242	128.085	49.8887	-1.3551	0.00016534	0.0057595	-	-	-	-
OR52D1	34.8685	7.00502	-2.306	0.00053188	0.013218	K04257 OLFR; olfactory receptor	GO:0007186(G protein-coupled receptor signaling pathway),GO:0007608(sensory perception of smell),GO:0050911(detection of chemical stimulus involved in sensory perception of smell)	GO:0005886(plasma membrane),GO:0016021(integral component of membrane)	GO:0004930(G protein-coupled receptor activity),GO:0004984(olfactory receptor activity)
GAL3ST3	129.457	23.0652	-2.4828	5.0317e-11	3.3254e-08	K09676 GAL3ST3; galactose-3-O-sulfotransferase 3 [EC:2.8.2.-]	GO:0005996(monosaccharide metabolic process),GO:0006790(sulfur compound metabolic process),GO:0009247(glycolipid biosynthetic process),GO:0009311(oligosaccharide metabolic process),GO:0030166(proteoglycan biosynthetic process),GO:0030309(poly-N-acetyllactosamine metabolic process)	GO:0016021(integral component of membrane),GO:0032580(Golgi cisterna membrane)	GO:0001733(galactosylceramide sulfotransferase activity),GO:0005515(protein binding),GO:0008146(sulfotransferase activity),GO:0030246(carbohydrate binding),GO:0050656(3'-phosphoadenosine 5'-phosphosulfate binding),GO:0050694(galactose 3-O-sulfotransferase activity),GO:0050698(proteoglycan sulfotransferase activity)
MEGF6	5758.38	2663.73	-1.112	9.2017e-09	2.4726e-06	-	GO:0008150(biological_process)	GO:0005575(cellular_component),GO:0005576(extracellular region)	GO:0005509(calcium ion binding),GO:0005515(protein binding)
GAL3ST4	57.0684	22.0347	-1.3678	0.0032081	0.045556	K09677 GAL3ST4; galactose-3-O-sulfotransferase 4 [EC:2.8.2.-]	GO:0006790(sulfur compound metabolic process),GO:0007267(cell-cell signaling),GO:0009100(glycoprotein metabolic process),GO:0009101(glycoprotein biosynthetic process),GO:0009247(glycolipid biosynthetic process),GO:0009311(oligosaccharide metabolic process),GO:0030166(proteoglycan biosynthetic process)	GO:0016020(membrane),GO:0016021(integral component of membrane),GO:0032580(Golgi cisterna membrane),GO:0070062(extracellular exosome)	GO:0001733(galactosylceramide sulfotransferase activity),GO:0008146(sulfotransferase activity),GO:0050656(3'-phosphoadenosine 5'-phosphosulfate binding),GO:0050694(galactose 3-O-sulfotransferase activity),GO:0050698(proteoglycan sulfotransferase activity)
LOC105371618	300.489	79.5375	-1.9174	0.00321	0.045556	-	-	-	-
CNIH2	88.9475	31.2335	-1.512	7.698e-05	0.0032909	K20368 CNIH, ERV14; protein cornichon	GO:0006888(endoplasmic reticulum to Golgi vesicle-mediated transport),GO:0035249(synaptic transmission, glutamatergic),GO:0042391(regulation of membrane potential),GO:0048208(COPII vesicle coating),GO:0051668(localization within membrane),GO:0098962(regulation of postsynaptic neurotransmitter receptor activity),GO:1902684(negative regulation of receptor localization to synapse),GO:1903743(negativ…	GO:0000139(Golgi membrane),GO:0005789(endoplasmic reticulum membrane),GO:0012507(ER to Golgi transport vesicle membrane),GO:0014069(postsynaptic density),GO:0030425(dendrite),GO:0032281(AMPA glutamate receptor complex),GO:0033116(endoplasmic reticulum-Golgi intermediate compartment membrane),GO:0043197(dendritic spine),GO:0043198(dendritic shaft),GO:0045202(synapse),GO:0045211(postsynaptic membra…	GO:0005515(protein binding)
SGPP2	207.433	82.2076	-1.3277	1.2876e-05	0.00082424	K04717 SGPP2; sphingosine-1-phosphate phosphotase 2 [EC:3.1.3.-]	GO:0006670(sphingosine metabolic process),GO:0030148(sphingolipid biosynthetic process),GO:0046839(phospholipid dephosphorylation),GO:0061469(regulation of type B pancreatic cell proliferation)	GO:0005783(endoplasmic reticulum),GO:0005789(endoplasmic reticulum membrane),GO:0016020(membrane),GO:0016021(integral component of membrane)	GO:0042392(sphingosine-1-phosphate phosphatase activity),GO:0042577(lipid phosphatase activity)
MZF1	1010.95	497.026	-1.0234	6.9661e-05	0.0030582	K09221 MZF1; myeloid zinc finger protein 1	GO:0000122(negative regulation of transcription by RNA polymerase II),GO:0006355(regulation of transcription, DNA-templated),GO:0045944(positive regulation of transcription by RNA polymerase II)	GO:0005654(nucleoplasm)	GO:0000976(transcription cis-regulatory region binding),GO:0000978(RNA polymerase II cis-regulatory region sequence-specific DNA binding),GO:0000981(DNA-binding transcription factor activity, RNA polymerase II-specific),GO:0001227(DNA-binding transcription repressor activity, RNA polymerase II-specific),GO:0001228(DNA-binding transcription activator activity, RNA polymerase II-specific),GO:000370…
RGL3	244.855	100.673	-1.2784	6.0876e-07	7.2615e-05	K17639 RGL3; ral guanine nucleotide dissociation stimulator-like 3	GO:0007264(small GTPase mediated signal transduction),GO:0043547(positive regulation of GTPase activity)	-	GO:0005515(protein binding)
LOC105369161	65.9121	15.4713	-2.0811	0.00011126	0.0043047	-	-	-	-
LOC105377809	242.359	106.533	-1.1832	0.00074294	0.016652	-	-	-	-
FAM229A	165.183	53.7676	-1.6104	6.4737e-06	0.00048263	-	-	-	-
C3orf35	103.296	44.8797	-1.1966	0.0011208	0.021974	-	-	GO:0016021(integral component of membrane)	-
LOC107985302	133.76	37.0023	-1.8512	3.6184e-06	0.00030616	-	-	-	-
LOC107984390	29.5937	6.84911	-2.1118	0.003347	0.047065	-	-	-	-
PPT2-EGFL8	297.837	129.281	-1.2024	6.4702e-07	7.6433e-05	-	-	-	-
LOC105377806	158.775	57.2409	-1.4748	1.4023e-05	0.00088606	-	-	-	-
KLRC1	0	11.8256	5.9915	0.00018684	0.0062753	K06541 KLRC1, NKG2A; killer cell lectin-like receptor subfamily C1	GO:0007166(cell surface receptor signaling pathway),GO:0050776(regulation of immune response)	GO:0005886(plasma membrane),GO:0005887(integral component of plasma membrane),GO:0043235(receptor complex)	GO:0004888(transmembrane signaling receptor activity),GO:0005515(protein binding),GO:0023024(MHC class I protein complex binding),GO:0030246(carbohydrate binding)
KLRC2	71.3751	145.022	1.0227	0.0010633	0.021155	K24233 KLRC2_3, NKG2C_E; killer cell lectin-like receptor subfamily C2/3	GO:0002228(natural killer cell mediated immunity),GO:0006968(cellular defense response),GO:0007165(signal transduction),GO:0045087(innate immune response)	GO:0005886(plasma membrane),GO:0005887(integral component of plasma membrane),GO:0043235(receptor complex)	GO:0004888(transmembrane signaling receptor activity),GO:0005515(protein binding),GO:0023024(MHC class I protein complex binding),GO:0030246(carbohydrate binding),GO:1990405(protein antigen binding)
TMEM249	136.52	40.3363	-1.7463	6.1411e-06	0.00046206	-	-	GO:0016021(integral component of membrane)	-
LOC105378506	43.354	9.79777	-2.1214	0.00079742	0.017457	-	-	-	-
LOC100507373	269.949	126.605	-1.0934	3.8848e-06	0.00031962	-	-	-	-
HPX	50.4043	15.3631	-1.7032	0.0021541	0.034887	K18977 HPX; hemopexin	GO:0002639(positive regulation of immunoglobulin production),GO:0002925(positive regulation of humoral immune response mediated by circulating immunoglobulin),GO:0006879(cellular iron ion homeostasis),GO:0006898(receptor-mediated endocytosis),GO:0015886(heme transport),GO:0016032(viral process),GO:0020027(hemoglobin metabolic process),GO:0042168(heme metabolic process),GO:0042531(positive regulat…	GO:0005576(extracellular region),GO:0005615(extracellular space),GO:0062023(collagen-containing extracellular matrix),GO:0070062(extracellular exosome),GO:0071682(endocytic vesicle lumen),GO:0072562(blood microparticle)	GO:0005515(protein binding),GO:0015232(heme transmembrane transporter activity),GO:0046872(metal ion binding)
LOC105371953	82.6619	19.3509	-2.0939	9.9828e-06	0.00068187	-	-	-	-
CLEC2D	190.889	94.6012	-1.0094	0.00023042	0.0073271	K10072 CLEC2D; C-type lectin domain family 2 member D	GO:0007166(cell surface receptor signaling pathway),GO:0050776(regulation of immune response)	GO:0005783(endoplasmic reticulum),GO:0005886(plasma membrane),GO:0005887(integral component of plasma membrane),GO:0009897(external side of plasma membrane),GO:0009986(cell surface),GO:0016020(membrane)	GO:0004888(transmembrane signaling receptor activity),GO:0030246(carbohydrate binding),GO:0046703(natural killer cell lectin-like receptor binding)
C15orf62	67.289	21.3997	-1.6376	0.00080812	0.017628	-	GO:0007266(Rho protein signal transduction),GO:0008360(regulation of cell shape),GO:0030838(positive regulation of actin filament polymerization),GO:0031274(positive regulation of pseudopodium assembly)	GO:0005737(cytoplasm),GO:0005739(mitochondrion),GO:0005856(cytoskeleton),GO:0005886(plasma membrane)	-
LINC02371	39.2754	8.58252	-2.1696	0.0010932	0.021575	-	-	-	-
CYSRT1	95.2276	46.759	-1.0247	0.0028372	0.041958	-	-	GO:0070062(extracellular exosome)	GO:0005515(protein binding),GO:0042802(identical protein binding)
PAQR6	365.425	115.304	-1.6578	4.9353e-08	1.0141e-05	-	-	GO:0005886(plasma membrane),GO:0016021(integral component of membrane)	GO:0005496(steroid binding),GO:0005515(protein binding),GO:0038023(signaling receptor activity)
LOC105374937	90.5126	22.8863	-1.9716	0.00016142	0.0056631	-	-	-	-
VAMP1	681.129	311.051	-1.1304	3.5319e-06	0.00030338	K08510 VAMP1; vesicle-associated membrane protein 1	GO:0006906(vesicle fusion),GO:0016082(synaptic vesicle priming),GO:0031630(regulation of synaptic vesicle fusion to presynaptic active zone membrane),GO:0035493(SNARE complex assembly)	GO:0005741(mitochondrial outer membrane),GO:0005829(cytosol),GO:0005886(plasma membrane),GO:0005887(integral component of plasma membrane),GO:0009986(cell surface),GO:0030285(integral component of synaptic vesicle membrane),GO:0030672(synaptic vesicle membrane),GO:0031201(SNARE complex),GO:0031594(neuromuscular junction),GO:0035579(specific granule membrane),GO:0043005(neuron projection),GO:00708…	GO:0005484(SNAP receptor activity),GO:0005515(protein binding),GO:0019905(syntaxin binding)
LYZL4	82.456	37.8777	-1.1177	0.0021047	0.034311	-	GO:0007338(single fertilization),GO:0007342(fusion of sperm to egg plasma membrane involved in single fertilization),GO:0009566(fertilization)	GO:0001669(acrosomal vesicle),GO:0005615(extracellular space),GO:0005634(nucleus),GO:0036126(sperm flagellum)	GO:0003796(lysozyme activity)
MYH7B	138.145	47.9366	-1.5206	8.2291e-05	0.0034457	K24220 MYH1s; myosin heavy chain 1/2/3/4/8/13/7B/15	-	GO:0016020(membrane),GO:0016459(myosin complex),GO:0032982(myosin filament)	GO:0003774(motor activity),GO:0005515(protein binding),GO:0005524(ATP binding),GO:0051015(actin filament binding)
RAPSN	90.244	27.4955	-1.7107	4.4643e-05	0.002179	-	GO:0007268(chemical synaptic transmission),GO:0007271(synaptic transmission, cholinergic),GO:0043525(positive regulation of neuron apoptotic process),GO:1900075(positive regulation of neuromuscular synaptic transmission),GO:1901626(regulation of postsynaptic membrane organization),GO:1903540(establishment of protein localization to postsynaptic membrane)	GO:0005794(Golgi apparatus),GO:0005813(centrosome),GO:0005829(cytosol),GO:0005886(plasma membrane),GO:0031594(neuromuscular junction),GO:0099634(postsynaptic specialization membrane)	GO:0033130(acetylcholine receptor binding),GO:0035255(ionotropic glutamate receptor binding),GO:0043495(protein-membrane adaptor activity),GO:0046872(metal ion binding)
CACNG8	3015.82	1402.21	-1.1045	3.6644e-11	2.5805e-08	K04873 CACNG8; voltage-dependent calcium channel gamma-8	GO:0006816(calcium ion transport),GO:0019226(transmission of nerve impulse),GO:0051968(positive regulation of synaptic transmission, glutamatergic),GO:0061337(cardiac conduction),GO:0070588(calcium ion transmembrane transport),GO:0098943(neurotransmitter receptor transport, postsynaptic endosome to lysosome),GO:0098970(postsynaptic neurotransmitter receptor diffusion trapping),GO:0099590(neurotra…	GO:0005886(plasma membrane),GO:0005891(voltage-gated calcium channel complex),GO:0014069(postsynaptic density),GO:0030666(endocytic vesicle membrane),GO:0032281(AMPA glutamate receptor complex),GO:0098839(postsynaptic density membrane),GO:1990454(L-type voltage-gated calcium channel complex)	GO:0005245(voltage-gated calcium channel activity),GO:0005246(calcium channel regulator activity),GO:0016247(channel regulator activity)
ARHGAP33	642.117	269.027	-1.2536	4.4228e-07	5.6922e-05	K17933 ARHGAP33, SNX26; Rho GTPase-activating protein 33	GO:0007264(small GTPase mediated signal transduction),GO:0009636(response to toxic substance),GO:0015031(protein transport),GO:0043547(positive regulation of GTPase activity),GO:0051056(regulation of small GTPase mediated signal transduction),GO:0061001(regulation of dendritic spine morphogenesis)	GO:0005737(cytoplasm),GO:0005829(cytosol),GO:0005886(plasma membrane),GO:0032991(protein-containing complex),GO:0043197(dendritic spine)	GO:0005096(GTPase activator activity),GO:0005515(protein binding),GO:0019901(protein kinase binding),GO:0035091(phosphatidylinositol binding)
FAM71F2	399.917	150.604	-1.405	2.7133e-07	3.88e-05	-	-	-	-
ATP6V1C2	146.488	60.3902	-1.268	0.0035347	0.048722	K02148 ATPeV1C, ATP6C; V-type H+-transporting ATPase subunit C	GO:0008286(insulin receptor signaling pathway),GO:0016241(regulation of macroautophagy),GO:0030177(positive regulation of Wnt signaling pathway),GO:0033572(transferrin transport),GO:0034220(ion transmembrane transport),GO:0090383(phagosome acidification),GO:1902600(proton transmembrane transport)	GO:0000221(vacuolar proton-transporting V-type ATPase, V1 domain),GO:0005765(lysosomal membrane),GO:0005829(cytosol),GO:0070062(extracellular exosome)	GO:0008553(P-type proton-exporting transporter activity),GO:0042802(identical protein binding),GO:0046961(proton-transporting ATPase activity, rotational mechanism)
MSH5-SAPCD1	1164.77	404.5	-1.5247	3.7401e-10	1.9459e-07	-	-	-	-
HSF4	1605.02	582.759	-1.461	0.00028386	0.008548	K09417 HSF4; heat shock transcription factor 4	GO:0000122(negative regulation of transcription by RNA polymerase II),GO:0006357(regulation of transcription by RNA polymerase II),GO:0007601(visual perception),GO:0008284(positive regulation of cell population proliferation),GO:0033169(histone H3-K9 demethylation),GO:0043010(camera-type eye development),GO:0045597(positive regulation of cell differentiation),GO:0048468(cell development)	GO:0005634(nucleus),GO:0016607(nuclear speck)	GO:0000978(RNA polymerase II cis-regulatory region sequence-specific DNA binding),GO:0000981(DNA-binding transcription factor activity, RNA polymerase II-specific),GO:0003700(DNA-binding transcription factor activity),GO:0042802(identical protein binding),GO:1990837(sequence-specific double-stranded DNA binding)
LINC00893	163.571	67.862	-1.2674	0.0020038	0.033103	-	-	-	-
LOC105371481	16.4663	0.835665	-4.1639	0.0013222	0.024737	-	-	-	-
AGER	275.565	122.589	-1.1626	3.1715e-05	0.0016896	K19722 AGER, RAGE; receptor for advanced glycosylation end products	GO:0001666(response to hypoxia),GO:0001774(microglial cell activation),GO:0001914(regulation of T cell mediated cytotoxicity),GO:0001934(positive regulation of protein phosphorylation),GO:0006897(endocytosis),GO:0006954(inflammatory response),GO:0007166(cell surface receptor signaling pathway),GO:0007611(learning or memory),GO:0009611(response to wounding),GO:0010255(glucose mediated signaling pa…	GO:0001650(fibrillar center),GO:0005576(extracellular region),GO:0005886(plasma membrane),GO:0005887(integral component of plasma membrane),GO:0009986(cell surface),GO:0016324(apical plasma membrane),GO:0030054(cell junction),GO:0098794(postsynapse)	GO:0001540(amyloid-beta binding),GO:0004888(transmembrane signaling receptor activity),GO:0005044(scavenger receptor activity),GO:0005515(protein binding),GO:0038023(signaling receptor activity),GO:0042802(identical protein binding),GO:0044548(S100 protein binding),GO:0044877(protein-containing complex binding),GO:0050785(advanced glycation end-product receptor activity)
BGN	321.74	149.907	-1.1021	2.2404e-05	0.001277	K08118 BGN; biglycan	GO:0001974(blood vessel remodeling),GO:0008150(biological_process),GO:0019800(peptide cross-linking via chondroitin 4-sulfate glycosaminoglycan),GO:0030198(extracellular matrix organization),GO:0030206(chondroitin sulfate biosynthetic process),GO:0030207(chondroitin sulfate catabolic process),GO:0030208(dermatan sulfate biosynthetic process),GO:0060348(bone development),GO:0061975(articular carti…	GO:0005576(extracellular region),GO:0005615(extracellular space),GO:0005796(Golgi lumen),GO:0009986(cell surface),GO:0030133(transport vesicle),GO:0031012(extracellular matrix),GO:0042383(sarcolemma),GO:0043202(lysosomal lumen),GO:0062023(collagen-containing extracellular matrix),GO:0070062(extracellular exosome)	GO:0005201(extracellular matrix structural constituent),GO:0005515(protein binding),GO:0005539(glycosaminoglycan binding),GO:0030021(extracellular matrix structural constituent conferring compression resistance),GO:0050840(extracellular matrix binding)
EPB41L4A	722.645	215.903	-1.7446	1.476e-20	6.0155e-17	K23962 -	GO:0008150(biological_process),GO:0031032(actomyosin structure organization)	GO:0005575(cellular_component),GO:0005737(cytoplasm),GO:0005856(cytoskeleton)	GO:0003674(molecular_function),GO:0008092(cytoskeletal protein binding)
N4BP2L1	96.2311	36.2294	-1.4038	0.00032569	0.0093584	-	-	-	-
FAM95B1	119.153	36.0714	-1.7131	1.1245e-05	0.00074521	-	-	-	-
LOC105379280	108.262	41.2341	-1.3991	0.00056989	0.013944	-	-	-	-
ATP2C2	99.8581	32.7518	-1.598	0.00024025	0.0075746	K01537 ATP2C; P-type Ca2+ transporter type 2C [EC:7.2.2.10]	GO:0006828(manganese ion transport),GO:0006874(cellular calcium ion homeostasis),GO:0034220(ion transmembrane transport),GO:0061180(mammary gland epithelium development),GO:0070588(calcium ion transmembrane transport),GO:0071421(manganese ion transmembrane transport),GO:0072659(protein localization to plasma membrane),GO:0090280(positive regulation of calcium ion import),GO:1902600(proton transme…	GO:0000139(Golgi membrane),GO:0005783(endoplasmic reticulum),GO:0005886(plasma membrane),GO:0009898(cytoplasmic side of plasma membrane),GO:0016021(integral component of membrane),GO:0031410(cytoplasmic vesicle),GO:0048471(perinuclear region of cytoplasm)	GO:0005388(P-type calcium transporter activity),GO:0005515(protein binding),GO:0005524(ATP binding),GO:0008553(P-type proton-exporting transporter activity),GO:0015410(ABC-type manganese transporter activity),GO:0016887(ATP hydrolysis activity),GO:0046872(metal ion binding)
LINC01943	46.5865	15.6734	-1.5641	0.0016526	0.028938	-	-	-	-
LOC107987250	27.3215	2.53154	-3.4138	7.8955e-05	0.0033345	-	-	-	-
LOC107987256	273.18	71.8209	-1.9202	1.0227e-08	2.6891e-06	-	-	-	-
GSDMB	1438.22	439.767	-1.7078	1.9312e-13	2.6236e-10	K22142 GSDMB; gasdermin-B	GO:0008150(biological_process),GO:0042742(defense response to bacterium),GO:0070269(pyroptosis)	GO:0005575(cellular_component),GO:0005829(cytosol),GO:0005886(plasma membrane)	GO:0001786(phosphatidylserine binding),GO:0003674(molecular_function),GO:0005546(phosphatidylinositol-4,5-bisphosphate binding),GO:0070273(phosphatidylinositol-4-phosphate binding)
LOC105372704	46.4814	14.2345	-1.698	0.001776	0.030497	-	-	-	-
LOC105372707	401.854	106.349	-1.9124	1.6891e-14	3.1771e-11	-	-	-	-
ADM5	212.428	87.4901	-1.279	2.4702e-05	0.0013854	-	GO:0008150(biological_process)	GO:0005575(cellular_component),GO:0005576(extracellular region)	GO:0003674(molecular_function)
TMEM178A	106.677	31.8101	-1.7387	6.6925e-06	0.00049441	-	GO:0045671(negative regulation of osteoclast differentiation),GO:0051480(regulation of cytosolic calcium ion concentration)	GO:0005789(endoplasmic reticulum membrane),GO:0016020(membrane),GO:0016021(integral component of membrane)	-
DPP9-AS1	147.601	44.3018	-1.7281	5.5123e-07	6.6729e-05	-	-	-	-
LOC105372709	47.8485	9.14901	-2.3918	2.823e-05	0.0015375	-	-	-	-
LOC101927673	198.688	80.9173	-1.2894	0.00014574	0.005264	-	-	-	-
SMCO2	68.6186	28.3917	-1.2729	0.0030344	0.043776	-	-	GO:0016021(integral component of membrane)	-
LOC107986876	67.1109	28.2936	-1.2469	0.0026715	0.040152	-	-	-	-
CDH24	2275.8	1127.14	-1.0136	1.5969e-07	2.569e-05	K06814 CDH24; cadherin-like 24	GO:0000902(cell morphogenesis),GO:0007043(cell-cell junction assembly),GO:0007156(homophilic cell adhesion via plasma membrane adhesion molecules),GO:0007275(multicellular organism development),GO:0016339(calcium-dependent cell-cell adhesion via plasma membrane cell adhesion molecules),GO:0034332(adherens junction organization),GO:0098609(cell-cell adhesion),GO:0098742(cell-cell adhesion via plas…	GO:0005886(plasma membrane),GO:0005911(cell-cell junction),GO:0005912(adherens junction),GO:0016021(integral component of membrane),GO:0016342(catenin complex)	GO:0005509(calcium ion binding),GO:0045296(cadherin binding)
WNK4	431.28	209.091	-1.0423	8.6249e-05	0.0035506	K08867 WNK, PRKWNK; WNK lysine deficient protein kinase [EC:2.7.11.1]	GO:0006468(protein phosphorylation),GO:0006811(ion transport),GO:0006821(chloride transport),GO:0008104(protein localization),GO:0010766(negative regulation of sodium ion transport),GO:0032414(positive regulation of ion transmembrane transporter activity),GO:0035556(intracellular signal transduction),GO:0050794(regulation of cellular process),GO:0050801(ion homeostasis),GO:0070294(renal sodium io…	GO:0005737(cytoplasm),GO:0005829(cytosol),GO:0005923(bicellular tight junction),GO:0016020(membrane)	GO:0004674(protein serine/threonine kinase activity),GO:0005515(protein binding),GO:0005524(ATP binding),GO:0019869(chloride channel inhibitor activity),GO:0019870(potassium channel inhibitor activity)
ASMTL-AS1	250.348	65.8797	-1.9173	1.2049e-08	3.1345e-06	-	-	-	-
FLRT1	42.5988	13.1275	-1.6943	0.0023496	0.03683	K16362 FLRT; leucine-rich repeat transmembrane protein FLRT	GO:0007155(cell adhesion),GO:0008543(fibroblast growth factor receptor signaling pathway),GO:0016358(dendrite development),GO:1990138(neuron projection extension)	GO:0005615(extracellular space),GO:0005789(endoplasmic reticulum membrane),GO:0005886(plasma membrane),GO:0005887(integral component of plasma membrane),GO:0005911(cell-cell junction),GO:0005925(focal adhesion),GO:0030659(cytoplasmic vesicle membrane),GO:0031012(extracellular matrix),GO:0031410(cytoplasmic vesicle),GO:0032809(neuronal cell body membrane),GO:0044306(neuron projection terminus),GO:…	GO:0030674(protein-macromolecule adaptor activity)
LOC105374010	75.1598	12.3243	-2.61	5.0646e-05	0.0023908	-	-	-	-
MDM4	1613.61	800.816	-1.0106	2.0458e-06	0.00020091	K10127 MDM4, MDMX; protein Mdm4	GO:0000122(negative regulation of transcription by RNA polymerase II),GO:0003170(heart valve development),GO:0003181(atrioventricular valve morphogenesis),GO:0003203(endocardial cushion morphogenesis),GO:0003281(ventricular septum development),GO:0003283(atrial septum development),GO:0006357(regulation of transcription by RNA polymerase II),GO:0006977(DNA damage response, signal transduction by p…	GO:0005634(nucleus),GO:0005654(nucleoplasm)	GO:0001228(DNA-binding transcription activator activity, RNA polymerase II-specific),GO:0005515(protein binding),GO:0008270(zinc ion binding),GO:0019899(enzyme binding)
LRRC71	2047.26	819.235	-1.3202	1.5904e-09	6.1731e-07	-	-	-	-
CCDC9B	6672.85	3245.36	-1.0398	2.675e-07	3.8478e-05	-	-	-	GO:0003723(RNA binding)
SETD6	2357.59	831.586	-1.5028	3.6936e-11	2.5805e-08	K05302 SETD6; N-lysine methyltransferase SETD6 [EC:2.1.1.-]	GO:0018026(peptidyl-lysine monomethylation),GO:0019827(stem cell population maintenance),GO:0032088(negative regulation of NF-kappaB transcription factor activity),GO:0034968(histone lysine methylation),GO:0048863(stem cell differentiation),GO:0050727(regulation of inflammatory response)	GO:0005634(nucleus),GO:0005654(nucleoplasm),GO:0005829(cytosol)	GO:0005515(protein binding),GO:0016279(protein-lysine N-methyltransferase activity),GO:0051059(NF-kappaB binding)
ADCY4	1204.38	498.133	-1.2731	9.9996e-12	8.1507e-09	K08044 ADCY4; adenylate cyclase 4 [EC:4.6.1.1]	GO:0003091(renal water homeostasis),GO:0006171(cAMP biosynthetic process),GO:0007186(G protein-coupled receptor signaling pathway),GO:0007188(adenylate cyclase-modulating G protein-coupled receptor signaling pathway),GO:0007189(adenylate cyclase-activating G protein-coupled receptor signaling pathway),GO:0007190(activation of adenylate cyclase activity),GO:0007193(adenylate cyclase-inhibiting G p…	GO:0005737(cytoplasm),GO:0005886(plasma membrane),GO:0005887(integral component of plasma membrane),GO:0016020(membrane),GO:0030425(dendrite)	GO:0004016(adenylate cyclase activity),GO:0005080(protein kinase C binding),GO:0005515(protein binding),GO:0005524(ATP binding),GO:0046872(metal ion binding)
OR51I1	23.5642	4.09388	-2.5044	0.0012951	0.02429	K04257 OLFR; olfactory receptor	GO:0007186(G protein-coupled receptor signaling pathway),GO:0007608(sensory perception of smell),GO:0050911(detection of chemical stimulus involved in sensory perception of smell)	GO:0005886(plasma membrane),GO:0016021(integral component of membrane)	GO:0004930(G protein-coupled receptor activity),GO:0004984(olfactory receptor activity)
FLNB-AS1	672.966	161.603	-2.0581	0.0012652	0.023872	-	-	-	-
ZNF295-AS1	15.7914	0.55711	-4.6615	0.00078789	0.017341	-	-	-	-
THUMPD3-AS1	614.668	257.914	-1.2537	7.0049e-09	2.0392e-06	-	-	-	-
LOC112268182	34.3345	10.046	-1.773	0.0034309	0.04775	-	-	-	-
LOC107984427	669.011	231.794	-1.5291	0.0013987	0.025735	-	-	-	-
MASP2	168.54	63.442	-1.4126	0.0018462	0.031393	K03993 MASP2; mannan-binding lectin serine protease 2 [EC:3.4.21.104]	GO:0001867(complement activation, lectin pathway),GO:0006508(proteolysis),GO:0006956(complement activation),GO:0006958(complement activation, classical pathway)	GO:0005576(extracellular region),GO:0005615(extracellular space),GO:0070062(extracellular exosome)	GO:0001855(complement component C4b binding),GO:0004252(serine-type endopeptidase activity),GO:0005509(calcium ion binding),GO:0005515(protein binding),GO:0008233(peptidase activity),GO:0048306(calcium-dependent protein binding)
LOC112268184	180.154	88.6917	-1.0231	0.0009544	0.019481	-	-	-	-
LOC105373618	9.93242	0	-5.782	0.00063256	0.01493	-	-	-	-
SNHG4	242.161	72.6005	-1.7387	1.9314e-07	2.9517e-05	-	-	-	-
LOC112268219	338.114	108.735	-1.6325	2.1293e-06	0.00020744	-	-	-	-
TEX52	97.3745	28.7654	-1.7499	3.7004e-05	0.001893	-	-	-	-
SNHG3	4845.76	2224.76	-1.1233	7.9897e-09	2.2395e-06	-	-	-	-
LOC107984026	173.132	80.8906	-1.0961	0.0002461	0.0076934	-	-	-	-
IZUMO4	97.0862	31.8764	-1.5959	0.00024968	0.0077488	-	-	GO:0005576(extracellular region),GO:0005634(nucleus)	-
NPPA	207.17	60.7942	-1.7595	4.6859e-08	9.7106e-06	K12334 NPPA; natriuretic peptide A	GO:0001666(response to hypoxia),GO:0003085(negative regulation of systemic arterial blood pressure),GO:0006182(cGMP biosynthetic process),GO:0006367(transcription initiation from RNA polymerase II promoter),GO:0006457(protein folding),GO:0007168(receptor guanylyl cyclase signaling pathway),GO:0007218(neuropeptide signaling pathway),GO:0007565(female pregnancy),GO:0008217(regulation of blood press…	GO:0005576(extracellular region),GO:0005615(extracellular space),GO:0005634(nucleus),GO:0005737(cytoplasm),GO:0005903(brush border),GO:0032991(protein-containing complex),GO:0042629(mast cell granule),GO:0042995(cell projection),GO:0043204(perikaryon),GO:0048471(perinuclear region of cytoplasm),GO:0062023(collagen-containing extracellular matrix)	GO:0005102(signaling receptor binding),GO:0005179(hormone activity),GO:0005184(neuropeptide hormone activity),GO:0005515(protein binding),GO:0051427(hormone receptor binding),GO:0071855(neuropeptide receptor binding)
MSANTD1	86.6649	23.9124	-1.8485	0.00017347	0.0059411	-	GO:0045893(positive regulation of transcription, DNA-templated)	GO:0016604(nuclear body)	-
LOC107987172	88.438	36.902	-1.2558	0.0019717	0.032806	-	-	-	-
ATP2C2-AS1	84.6436	27.8915	-1.5875	0.00035566	0.0099535	-	-	-	-
LOC107984203	30.0054	5.52637	-2.4176	0.0023921	0.037257	-	-	-	-
C3orf62	1079.98	536.701	-1.0081	1.1152e-10	6.6514e-08	-	-	-	GO:0005515(protein binding)
LOC100128494	119.84	44.581	-1.428	0.00015661	0.0055341	-	-	-	-
ITGA10	8056.41	3328.22	-1.2753	0.00083983	0.017999	K06586 ITGA10; integrin alpha 10	GO:0007160(cell-matrix adhesion),GO:0007229(integrin-mediated signaling pathway),GO:0030198(extracellular matrix organization)	GO:0005886(plasma membrane),GO:0008305(integrin complex),GO:0034680(integrin alpha10-beta1 complex)	GO:0005518(collagen binding),GO:0046872(metal ion binding),GO:0098639(collagen binding involved in cell-matrix adhesion)
LOC107984593	39.2301	7.50801	-2.368	0.00038092	0.010377	-	-	-	-
FAM184B	69.4111	20.7971	-1.7399	9.4565e-05	0.0037971	-	-	-	-
LINC01537	120.663	56.9638	-1.0834	0.0011251	0.021974	-	-	-	-
PPM1N	418.628	202.473	-1.0475	1.4476e-06	0.00015306	K19790 PPM1N; protein phosphatase 1N [EC:3.1.3.16]	GO:0006470(protein dephosphorylation),GO:0043124(negative regulation of I-kappaB kinase/NF-kappaB signaling),GO:0090263(positive regulation of canonical Wnt signaling pathway)	GO:0005634(nucleus),GO:0005829(cytosol)	GO:0000287(magnesium ion binding),GO:0004722(protein serine/threonine phosphatase activity),GO:0030145(manganese ion binding)
LOC105371501	22.6965	4.18771	-2.4353	0.0020097	0.033159	-	-	-	-
PTOV1-AS2	804.89	259.171	-1.6317	2.934e-10	1.5597e-07	-	-	-	-
C16orf86	58.9069	18.7375	-1.6405	0.001625	0.028659	-	-	-	-
LOC100130705	772.103	346.621	-1.1533	1.1177e-06	0.00012147	-	-	-	-
SCNN1D	585.801	267.629	-1.1283	1.6376e-06	0.0001695	K04826 SCNN1D, ENACD; amiloride-sensitive sodium channel subunit delta	GO:0006814(sodium ion transport),GO:0034220(ion transmembrane transport),GO:0035725(sodium ion transmembrane transport),GO:0050896(response to stimulus),GO:0050909(sensory perception of taste)	GO:0005886(plasma membrane),GO:0005887(integral component of plasma membrane),GO:0015629(actin cytoskeleton),GO:0016020(membrane),GO:0016021(integral component of membrane),GO:0034706(sodium channel complex)	GO:0005515(protein binding),GO:0015280(ligand-gated sodium channel activity)
PNPLA7	1183.53	572.675	-1.0465	3.0594e-06	0.00027364	K14676 NTE, NRE; lysophospholipid hydrolase [EC:3.1.1.5]	GO:0034638(phosphatidylcholine catabolic process)	GO:0005783(endoplasmic reticulum),GO:0005789(endoplasmic reticulum membrane),GO:0005811(lipid droplet),GO:0016021(integral component of membrane)	GO:0004622(lysophospholipase activity),GO:0102545(phosphatidyl phospholipase B activity)
LOC107985971	128.687	41.626	-1.6237	0.00037561	0.010285	-	-	-	-
LOC112268133	115.127	23.9651	-2.2635	2.2646e-06	0.00021464	-	-	-	-
LOC112268131	204.201	95.6648	-1.0946	0.00016222	0.0056829	-	-	-	-
LOC105375128	13.3686	0.835665	-3.8641	0.0033971	0.047542	-	-	-	-
GBP4	278.644	607.935	1.1257	2.8382e-09	1.0058e-06	K20899 GBP1_3_4_7; guanylate-binding protein 1/3/4/7	GO:0042832(defense response to protozoan),GO:0050830(defense response to Gram-positive bacterium),GO:0071346(cellular response to interferon-gamma)	GO:0000139(Golgi membrane),GO:0005634(nucleus),GO:0005794(Golgi apparatus),GO:0005829(cytosol),GO:0005886(plasma membrane),GO:0031410(cytoplasmic vesicle),GO:0048471(perinuclear region of cytoplasm)	GO:0003924(GTPase activity),GO:0005515(protein binding),GO:0005525(GTP binding),GO:0042803(protein homodimerization activity)
LOC101928032	72.4462	25.9814	-1.4692	0.0013674	0.025318	-	-	-	-
DDN	112.8	54.8738	-1.0377	0.0016162	0.028562	-	-	GO:0005737(cytoplasm),GO:0005789(endoplasmic reticulum membrane),GO:0032591(dendritic spine membrane),GO:0042995(cell projection),GO:0043204(perikaryon),GO:0045211(postsynaptic membrane)	GO:0005515(protein binding)
AMIGO3	506.51	205.363	-1.2989	2.9658e-09	1.025e-06	K22529 AMIGO; amphoterin-induced protein	GO:0007157(heterophilic cell-cell adhesion via plasma membrane cell adhesion molecules),GO:0007420(brain development),GO:0051965(positive regulation of synapse assembly)	GO:0016021(integral component of membrane)	-
SPACA6	214.622	102.069	-1.0737	0.00014467	0.0052409	-	GO:0007342(fusion of sperm to egg plasma membrane involved in single fertilization)	GO:0016021(integral component of membrane)	GO:0005515(protein binding)
LOC107984689	342.183	75.0863	-2.1865	0.0014072	0.025796	-	-	-	-
PSD	82.15	34.8937	-1.2351	0.0028304	0.041946	K12494 PSD; PH and SEC7 domain-containing protein	GO:0007165(signal transduction),GO:0031175(neuron projection development),GO:0032012(regulation of ARF protein signal transduction)	GO:0032154(cleavage furrow),GO:0032587(ruffle membrane),GO:0043197(dendritic spine),GO:0098999(extrinsic component of postsynaptic endosome membrane),GO:0099092(postsynaptic density, intracellular component)	GO:0005515(protein binding),GO:0005543(phospholipid binding)
LOC284454	5957.67	739.385	-3.0103	1.2631e-09	5.0634e-07	-	-	-	-
LINC01238	10.9332	0	-5.9204	0.00032723	0.0093917	-	-	-	-
CRYGS	121.504	49.8506	-1.2866	0.00065042	0.015293	K23483 CRYG; gamma-crystallin	GO:0002009(morphogenesis of an epithelium),GO:0002088(lens development in camera-type eye),GO:0007601(visual perception)	-	GO:0005212(structural constituent of eye lens),GO:0005515(protein binding)
LOC105369370	3140.79	1497.2	-1.0687	3.8027e-09	1.2185e-06	-	-	-	-
NALT1	148.612	47.4872	-1.6428	3.5989e-05	0.0018527	-	-	-	-
ADAMTS10	1229.99	478.697	-1.3598	4.9102e-09	1.4466e-06	K08625 ADAMTS10; a disintegrin and metalloproteinase with thrombospondin motifs 10 [EC:3.4.24.-]	GO:0006508(proteolysis),GO:0008150(biological_process),GO:0030198(extracellular matrix organization)	GO:0001527(microfibril),GO:0031012(extracellular matrix),GO:0062023(collagen-containing extracellular matrix)	GO:0003674(molecular_function),GO:0004222(metalloendopeptidase activity),GO:0005515(protein binding),GO:0046872(metal ion binding)
BTBD16	100.63	41.2196	-1.2837	0.00075862	0.016849	K10487 BTBD16; BTB/POZ domain-containing protein 16	-	-	-
DENND6B	461.378	216.272	-1.0905	9.8886e-07	0.00011041	-	-	GO:0005829(cytosol),GO:0055037(recycling endosome)	-
GCSAM	193.538	76.7729	-1.3313	0.00021972	0.0070883	-	GO:0050855(regulation of B cell receptor signaling pathway),GO:2000402(negative regulation of lymphocyte migration)	GO:0005737(cytoplasm),GO:0005886(plasma membrane)	GO:0003779(actin binding),GO:0005515(protein binding),GO:0019901(protein kinase binding),GO:0045159(myosin II binding)
ITGB2-AS1	60.4169	18.8263	-1.6841	0.00039508	0.010616	-	-	-	-
CNTD1	70.0909	23.955	-1.5437	0.00030637	0.0089829	-	GO:0007131(reciprocal meiotic recombination),GO:0007283(spermatogenesis)	GO:0035861(site of double-strand break)	-
CNTD2	33.221	6.59585	-2.3428	0.0011279	0.021982	-	-	-	-
CEACAM20	163.372	47.8969	-1.7636	9.3053e-06	0.00064968	K06499 CEACAM, CD66; carcinoembryonic antigen-related cell adhesion molecule	GO:0001819(positive regulation of cytokine production),GO:0002376(immune system process),GO:0009617(response to bacterium)	GO:0016021(integral component of membrane),GO:0016324(apical plasma membrane),GO:0031528(microvillus membrane)	-
SAPCD1-AS1	54.3546	13.406	-2.0114	4.2101e-05	0.002101	-	-	-	-
MIR497HG	90.3847	28.7055	-1.6569	0.00013779	0.0050235	-	-	-	-
JMJD8	934.774	329.5	-1.5035	1.4853e-10	8.4468e-08	-	GO:0006110(regulation of glycolytic process),GO:0043123(positive regulation of I-kappaB kinase/NF-kappaB signaling),GO:1903302(regulation of pyruvate kinase activity),GO:1903672(positive regulation of sprouting angiogenesis)	GO:0005634(nucleus),GO:0005737(cytoplasm),GO:0005783(endoplasmic reticulum),GO:0005788(endoplasmic reticulum lumen)	GO:0005515(protein binding)
LOC101928152	43.4087	6.18451	-2.7832	2.183e-05	0.0012531	-	-	-	-
ICAM5	182.236	89.5128	-1.0224	0.00037269	0.010285	K06769 ICAM5, TLCN; intercellular adhesion molecule 5	GO:0006909(phagocytosis),GO:0007155(cell adhesion),GO:0030198(extracellular matrix organization),GO:0050776(regulation of immune response),GO:0098609(cell-cell adhesion)	GO:0005886(plasma membrane),GO:0005887(integral component of plasma membrane)	GO:0005178(integrin binding),GO:0005515(protein binding)
LOC105379252	121.842	37.8906	-1.676	6.8296e-05	0.0030091	-	-	-	-
LOC105372426	51.4727	15.2224	-1.7396	0.00082435	0.017822	-	-	-	-
LOC101928489	139.356	293.73	1.0769	2.941e-06	0.00026538	-	-	-	-
SLC6A16	609.325	237.737	-1.356	1.0052e-06	0.00011173	K05048 SLC6A15S; solute carrier family 6 (neurotransmitter transporter, amino acid/orphan) member 15/16/17/18/20	GO:0006810(transport),GO:0006836(neurotransmitter transport),GO:0035725(sodium ion transmembrane transport),GO:0055085(transmembrane transport)	GO:0005886(plasma membrane),GO:0016021(integral component of membrane)	GO:0005326(neurotransmitter transmembrane transporter activity),GO:0015293(symporter activity)
LOC105378120	53.0904	16.053	-1.722	0.00048538	0.012325	-	-	-	-
LGALS9	272.014	123.383	-1.1371	0.0001058	0.0041311	K10093 LGALS9; galectin-9	GO:0002519(natural killer cell tolerance induction),GO:0006935(chemotaxis),GO:0006954(inflammatory response),GO:0007565(female pregnancy),GO:0010628(positive regulation of gene expression),GO:0010629(negative regulation of gene expression),GO:0032496(response to lipopolysaccharide),GO:0032682(negative regulation of chemokine production),GO:0032689(negative regulation of interferon-gamma productio…	GO:0005615(extracellular space),GO:0005634(nucleus),GO:0005737(cytoplasm),GO:0005829(cytosol),GO:0062023(collagen-containing extracellular matrix)	GO:0005534(galactose binding),GO:0016936(galactoside binding),GO:0019899(enzyme binding),GO:0030246(carbohydrate binding),GO:0048030(disaccharide binding)
MST1L	63.6399	23.5906	-1.4223	0.0023447	0.036801	-	GO:0006508(proteolysis),GO:0010758(regulation of macrophage chemotaxis),GO:0033601(positive regulation of mammary gland epithelial cell proliferation)	GO:0005576(extracellular region)	GO:0004252(serine-type endopeptidase activity)
CYP1A1	1127.42	2865.7	1.346	1.1639e-09	4.7434e-07	K07408 CYP1A1; cytochrome P450 family 1 subfamily A polypeptide 1 [EC:1.14.14.1]	GO:0001666(response to hypoxia),GO:0002933(lipid hydroxylation),GO:0006631(fatty acid metabolic process),GO:0006694(steroid biosynthetic process),GO:0006778(porphyrin-containing compound metabolic process),GO:0007568(aging),GO:0008202(steroid metabolic process),GO:0008210(estrogen metabolic process),GO:0008283(cell population proliferation),GO:0009308(amine metabolic process),GO:0009611(response …	GO:0005743(mitochondrial inner membrane),GO:0005789(endoplasmic reticulum membrane),GO:0043231(intracellular membrane-bounded organelle)	GO:0004497(monooxygenase activity),GO:0005506(iron ion binding),GO:0005515(protein binding),GO:0008391(arachidonic acid monooxygenase activity),GO:0016491(oxidoreductase activity),GO:0016679(oxidoreductase activity, acting on diphenols and related substances as donors),GO:0016711(flavonoid 3'-monooxygenase activity),GO:0019825(oxygen binding),GO:0019899(enzyme binding),GO:0020037(heme binding),GO…
NEAT1	99674.6	12993.3	-2.9394	5.4677e-07	6.6519e-05	-	GO:0035195(gene silencing by miRNA),GO:0050729(positive regulation of inflammatory response),GO:0060965(negative regulation of gene silencing by miRNA),GO:1901647(positive regulation of synoviocyte proliferation)	GO:0042382(paraspeckles)	GO:0005515(protein binding),GO:0035198(miRNA binding),GO:1905172(RISC complex binding)
MIR34AHG	2404.63	663.568	-1.8574	0.0019089	0.032082	-	GO:0035195(gene silencing by miRNA)	-	-
CAPN11	176.763	72.7143	-1.2788	3.6367e-05	0.0018682	K08580 CAPN11; calpain-11 [EC:3.4.22.-]	-	GO:0001669(acrosomal vesicle),GO:0005737(cytoplasm)	GO:0005509(calcium ion binding),GO:0008233(peptidase activity)
PYGM	56.0551	16.3388	-1.7738	0.00031394	0.0091282	K00688 PYG, glgP; glycogen phosphorylase [EC:2.4.1.1]	GO:0005977(glycogen metabolic process),GO:0005980(glycogen catabolic process)	GO:0005737(cytoplasm),GO:0005829(cytosol),GO:0070062(extracellular exosome)	GO:0000166(nucleotide binding),GO:0005515(protein binding),GO:0008184(glycogen phosphorylase activity),GO:0030170(pyridoxal phosphate binding),GO:0102250(linear malto-oligosaccharide phosphorylase activity),GO:0102499(SHG alpha-glucan phosphorylase activity)
LINC00472	1685.9	348.253	-2.2753	0.00011082	0.0043016	-	-	-	-
LOC105377016	1032.26	199.522	-2.3712	0.00016623	0.0057658	-	-	-	-
HS3ST5	65.7819	17.1774	-1.9391	0.00055143	0.013634	K08104 HS3ST5; [heparan sulfate]-glucosamine 3-sulfotransferase 5 [EC:2.8.2.23]	GO:0006024(glycosaminoglycan biosynthetic process),GO:0006477(protein sulfation),GO:0015015(heparan sulfate proteoglycan biosynthetic process, enzymatic modification),GO:0046596(regulation of viral entry into host cell),GO:0050819(negative regulation of coagulation)	GO:0000139(Golgi membrane),GO:0016021(integral component of membrane)	GO:0005515(protein binding),GO:0008467([heparan sulfate]-glucosamine 3-sulfotransferase 1 activity),GO:0050656(3'-phosphoadenosine 5'-phosphosulfate binding)
LOC105378460	59.7272	15.7744	-1.9201	0.001785	0.030609	-	-	-	-
LOC101927263	90.0808	32.6783	-1.4574	0.00092694	0.019187	-	-	-	-
MIR17HG	364.682	84.2214	-2.1163	0.00072479	0.016395	-	GO:0001782(B cell homeostasis),GO:0002903(negative regulation of B cell apoptotic process),GO:0003151(outflow tract morphogenesis),GO:0003215(cardiac right ventricle morphogenesis),GO:0014739(positive regulation of muscle hyperplasia),GO:0030512(negative regulation of transforming growth factor beta receptor signaling pathway),GO:0035195(gene silencing by miRNA),GO:0045577(regulation of B cell di…	-	GO:1903231(mRNA binding involved in posttranscriptional gene silencing)
NOXA1	558.126	256.548	-1.1188	2.9611e-05	0.0016019	K21432 NOXA1; NADPH oxidase activator 1	GO:0006801(superoxide metabolic process),GO:0010310(regulation of hydrogen peroxide metabolic process),GO:0042554(superoxide anion generation),GO:0043085(positive regulation of catalytic activity),GO:0060263(regulation of respiratory burst)	GO:0005829(cytosol),GO:0043020(NADPH oxidase complex)	GO:0005515(protein binding),GO:0016176(superoxide-generating NADPH oxidase activator activity),GO:0017124(SH3 domain binding),GO:0019899(enzyme binding)
SPTBN5	431.46	153.423	-1.4864	8.6369e-09	2.373e-06	K06115 SPTB; spectrin beta	GO:0000165(MAPK cascade),GO:0006888(endoplasmic reticulum to Golgi vesicle-mediated transport),GO:0007030(Golgi organization),GO:0007041(lysosomal transport),GO:0007411(axon guidance),GO:0030036(actin cytoskeleton organization),GO:0051693(actin filament capping)	GO:0005737(cytoplasm),GO:0005829(cytosol),GO:0008091(spectrin),GO:0016020(membrane),GO:0032391(photoreceptor connecting cilium),GO:0097381(photoreceptor disc membrane)	GO:0003779(actin binding),GO:0019894(kinesin binding),GO:0030507(spectrin binding),GO:0032029(myosin tail binding),GO:0034452(dynactin binding),GO:0042802(identical protein binding),GO:0043621(protein self-association),GO:0045505(dynein intermediate chain binding)
LOC107985877	20.9283	3.25101	-2.6895	0.0017112	0.029677	-	-	-	-
FAM13A-AS1	48.6785	13.1938	-1.8632	0.002086	0.034097	-	-	-	-
GCNT3	72.8321	158.469	1.1221	2.6464e-05	0.0014641	K09662 GCNT3; N-acetylglucosaminyltransferase 3, mucin type [EC:2.4.1.-]	GO:0002426(immunoglobulin production in mucosal tissue),GO:0005975(carbohydrate metabolic process),GO:0006493(protein O-linked glycosylation),GO:0016266(O-glycan processing),GO:0048729(tissue morphogenesis),GO:0050892(intestinal absorption),GO:0060993(kidney morphogenesis)	GO:0000139(Golgi membrane),GO:0016020(membrane),GO:0016021(integral component of membrane),GO:0070062(extracellular exosome)	GO:0003829(beta-1,3-galactosyl-O-glycosyl-glycoprotein beta-1,6-N-acetylglucosaminyltransferase activity),GO:0008109(N-acetyllactosaminide beta-1,6-N-acetylglucosaminyltransferase activity),GO:0047225(acetylgalactosaminyl-O-glycosyl-glycoprotein beta-1,6-N-acetylglucosaminyltransferase activity)
IL18BP	524.007	215.982	-1.2765	9.3484e-06	0.00064968	-	GO:0035655(interleukin-18-mediated signaling pathway),GO:0042088(T-helper 1 type immune response),GO:0071345(cellular response to cytokine stimulus),GO:2000272(negative regulation of signaling receptor activity)	GO:0005576(extracellular region),GO:0005615(extracellular space),GO:0070062(extracellular exosome)	GO:0042007(interleukin-18 binding),GO:0048019(receptor antagonist activity)
CFAP44	938.893	468.555	-1.0028	1.4949e-05	0.00092622	K24224 CFAP44; cilia- and flagella-associated protein 44	GO:0000226(microtubule cytoskeleton organization),GO:0006508(proteolysis),GO:0007288(sperm axoneme assembly),GO:0060271(cilium assembly),GO:0060285(cilium-dependent cell motility)	GO:0005737(cytoplasm),GO:0005856(cytoskeleton),GO:0031514(motile cilium)	GO:0005515(protein binding),GO:0008233(peptidase activity)
TFAP2E	299.147	130.805	-1.1915	1.2007e-05	0.00078297	K09179 TFAP2E; transcription factor AP-2 epsilon	GO:0006357(regulation of transcription by RNA polymerase II),GO:0042127(regulation of cell population proliferation),GO:0045944(positive regulation of transcription by RNA polymerase II),GO:0048856(anatomical structure development)	GO:0005634(nucleus)	GO:0000977(RNA polymerase II transcription regulatory region sequence-specific DNA binding),GO:0000978(RNA polymerase II cis-regulatory region sequence-specific DNA binding),GO:0000981(DNA-binding transcription factor activity, RNA polymerase II-specific),GO:0001228(DNA-binding transcription activator activity, RNA polymerase II-specific),GO:1990837(sequence-specific double-stranded DNA binding)
LOC101929045	143.114	68.8104	-1.0579	0.0011623	0.022453	-	-	-	-
CATSPER2	92.3457	43.0259	-1.1035	0.0031757	0.045254	K16890 CATSPER2; cation channel sperm-associated protein 2	GO:0007275(multicellular organism development),GO:0009566(fertilization),GO:0030317(flagellated sperm motility),GO:0032570(response to progesterone),GO:0034765(regulation of ion transmembrane transport),GO:0035036(sperm-egg recognition),GO:0048240(sperm capacitation),GO:0070588(calcium ion transmembrane transport)	GO:0005886(plasma membrane),GO:0031514(motile cilium),GO:0036128(CatSper complex)	GO:0005227(calcium activated cation channel activity),GO:0005244(voltage-gated ion channel activity),GO:0005262(calcium channel activity),GO:0005515(protein binding)
NPIPB3	1769.7	747.57	-1.2425	9.7785e-10	4.1226e-07	-	GO:0008150(biological_process)	GO:0005654(nucleoplasm),GO:0016021(integral component of membrane)	GO:0003674(molecular_function)
NPIPB5	4525.67	1830.74	-1.3056	0.00025781	0.0079499	-	-	GO:0005654(nucleoplasm),GO:0016021(integral component of membrane)	-
NPIPB4	2922.03	1160.91	-1.3315	0.00053025	0.013204	-	-	GO:0005654(nucleoplasm),GO:0016021(integral component of membrane)	-
NPIPB6	253.406	115.525	-1.1287	0.0014073	0.025796	-	-	GO:0005654(nucleoplasm)	-
LOC102724143	66.5294	18.91	-1.8117	0.00011829	0.0045056	-	-	-	-
LOC105369151	85.8772	16.9738	-2.3485	4.0771e-06	0.00032911	-	-	-	-
RSRP1	5209.11	2409.48	-1.1123	2.8529e-08	6.4001e-06	-	-	-	GO:0005515(protein binding)
CPT1B	2266.6	849.411	-1.4152	3.3703e-17	9.157e-14	K19523 CPT1B; carnitine O-palmitoyltransferase 1, muscle isoform [EC:2.3.1.21]	GO:0006631(fatty acid metabolic process),GO:0006635(fatty acid beta-oxidation),GO:0006853(carnitine shuttle),GO:0009437(carnitine metabolic process),GO:0015909(long-chain fatty acid transport)	GO:0005739(mitochondrion),GO:0005741(mitochondrial outer membrane),GO:0016021(integral component of membrane)	GO:0004095(carnitine O-palmitoyltransferase activity),GO:0005515(protein binding)
STAC3	231.248	107.177	-1.105	6.2752e-05	0.0028169	K23713 -	GO:0003009(skeletal muscle contraction),GO:0007274(neuromuscular synaptic transmission),GO:0035556(intracellular signal transduction),GO:0048741(skeletal muscle fiber development),GO:1901387(positive regulation of voltage-gated calcium channel activity),GO:1903078(positive regulation of protein localization to plasma membrane)	GO:0005654(nucleoplasm),GO:0005829(cytosol),GO:0005891(voltage-gated calcium channel complex),GO:0030315(T-tubule),GO:0031234(extrinsic component of cytoplasmic side of plasma membrane),GO:0045202(synapse)	GO:0005515(protein binding),GO:0042802(identical protein binding),GO:0046872(metal ion binding)
AMY2B	499.221	158.106	-1.6554	1.4089e-07	2.3278e-05	K01176 AMY, amyA, malS; alpha-amylase [EC:3.2.1.1]	GO:0005975(carbohydrate metabolic process)	GO:0070062(extracellular exosome)	GO:0004556(alpha-amylase activity),GO:0046872(metal ion binding),GO:0103025(alpha-amylase activity (releasing maltohexaose))
UCKL1-AS1	148.263	72.2727	-1.0298	0.0015893	0.028141	-	-	-	-
LOC642846	458.078	227.096	-1.011	0.0003323	0.0094888	-	-	-	-
LOC100505585	130.942	57.9575	-1.1702	0.00047692	0.012148	-	-	-	-
N4BP2L2-IT2	119.512	40.3673	-1.5576	5.3526e-05	0.0024883	-	-	-	-
ENGASE	1266.89	585.581	-1.1125	4.2189e-06	0.00033894	K01227 ENGASE; mannosyl-glycoprotein endo-beta-N-acetylglucosaminidase [EC:3.2.1.96]	GO:0006457(protein folding),GO:0006517(protein deglycosylation)	GO:0005829(cytosol)	GO:0033925(mannosyl-glycoprotein endo-beta-N-acetylglucosaminidase activity)
ANKLE1	183.952	76.3673	-1.2651	3.0115e-05	0.0016256	K21411 ANKLE1, LEM3; ankyrin repeat and LEM domain-containing protein 1	GO:0006281(DNA repair),GO:0006611(protein export from nucleus),GO:0090305(nucleic acid phosphodiester bond hydrolysis),GO:2001022(positive regulation of response to DNA damage stimulus)	GO:0005634(nucleus),GO:0005737(cytoplasm)	GO:0004519(endonuclease activity),GO:0005515(protein binding)
SNHG26	189.42	79.0022	-1.2602	3.687e-05	0.0018901	-	-	-	-
SRRM5	111.777	52.4708	-1.0868	0.0020721	0.033961	-	-	-	-
REC8	490.795	124.476	-1.9733	5.363e-11	3.3689e-08	K13054 REC8L; meiotic recombination protein REC8, animal type	GO:0000724(double-strand break repair via homologous recombination),GO:0001556(oocyte maturation),GO:0007064(mitotic sister chromatid cohesion),GO:0007130(synaptonemal complex assembly),GO:0007131(reciprocal meiotic recombination),GO:0007141(male meiosis I),GO:0007283(spermatogenesis),GO:0007286(spermatid development),GO:0009566(fertilization),GO:0051177(meiotic sister chromatid cohesion),GO:0051…	GO:0000795(synaptonemal complex),GO:0000800(lateral element),GO:0001673(male germ cell nucleus),GO:0005634(nucleus),GO:0034990(nuclear mitotic cohesin complex),GO:0034991(nuclear meiotic cohesin complex)	GO:0003682(chromatin binding)
LOC101929340	198.582	73.9497	-1.4246	0.00017476	0.0059683	-	-	-	-
TMEM92-AS1	10.6748	0	-5.8851	0.00033617	0.0095696	-	-	-	-
SLC25A34	187.788	84.1951	-1.1537	0.0006099	0.014618	K15117 SLC25A34_35, OAC1; solute carrier family 25, member 34/35	GO:0001835(blastocyst hatching)	GO:0005743(mitochondrial inner membrane),GO:0016021(integral component of membrane)	-
LOC112268047	435.774	175.088	-1.3132	8.4994e-08	1.5745e-05	-	-	-	-
FLJ45513	127.292	52.4962	-1.2809	0.0004311	0.011347	-	-	-	-
ATG16L2	1663.32	710.641	-1.2262	5.2848e-10	2.4852e-07	K20868 ATG16L2; autophagy-related protein 16-2	GO:0000045(autophagosome assembly),GO:0015031(protein transport),GO:0039689(negative stranded viral RNA replication)	GO:0000421(autophagosome membrane),GO:0005654(nucleoplasm),GO:0005829(cytosol)	-
AOC3	423.217	155.416	-1.4443	3.0179e-09	1.025e-06	K00276 AOC3, AOC2, tynA; primary-amine oxidase [EC:1.4.3.21]	GO:0006805(xenobiotic metabolic process),GO:0006954(inflammatory response),GO:0007155(cell adhesion),GO:0009308(amine metabolic process),GO:0046677(response to antibiotic),GO:0055114(obsolete oxidation-reduction process),GO:1902283(negative regulation of primary amine oxidase activity)	GO:0005737(cytoplasm),GO:0005769(early endosome),GO:0005783(endoplasmic reticulum),GO:0005794(Golgi apparatus),GO:0005886(plasma membrane),GO:0005902(microvillus),GO:0009986(cell surface),GO:0016021(integral component of membrane)	GO:0005507(copper ion binding),GO:0005509(calcium ion binding),GO:0005515(protein binding),GO:0008131(primary amine oxidase activity),GO:0042802(identical protein binding),GO:0046982(protein heterodimerization activity),GO:0048038(quinone binding),GO:0052593(tryptamine:oxygen oxidoreductase (deaminating) activity),GO:0052594(aminoacetone:oxygen oxidoreductase(deaminating) activity),GO:0052595(ali…
TNFRSF25	1868.24	797.108	-1.2279	5.0522e-10	2.4708e-07	K05160 TNFRSF25; tumor necrosis factor receptor superfamily member 25	GO:0006915(apoptotic process),GO:0007165(signal transduction),GO:0007166(cell surface receptor signaling pathway),GO:0033209(tumor necrosis factor-mediated signaling pathway),GO:0042981(regulation of apoptotic process),GO:0097190(apoptotic signaling pathway)	GO:0005576(extracellular region),GO:0005829(cytosol),GO:0005886(plasma membrane),GO:0005887(integral component of plasma membrane)	GO:0005031(tumor necrosis factor-activated receptor activity),GO:0038023(signaling receptor activity)
ASB16	102.035	35.1787	-1.5383	0.00030841	0.0090025	K10338 ASB16; ankyrin repeat and SOCS box protein 16	GO:0016567(protein ubiquitination),GO:0035556(intracellular signal transduction),GO:0043687(post-translational protein modification)	GO:0005829(cytosol)	GO:0005515(protein binding)
TTLL3	3910	1524.83	-1.3584	0.00030262	0.0088835	K16608 TTLL3_8; tubulin monoglycylase TTLL3/8 [EC:6.3.2.-]	GO:0018094(protein polyglycylation),GO:0035082(axoneme assembly),GO:0060271(cilium assembly)	GO:0005829(cytosol),GO:0005874(microtubule),GO:0005929(cilium),GO:0005930(axoneme),GO:0015630(microtubule cytoskeleton)	GO:0005524(ATP binding),GO:0070735(protein-glycine ligase activity),GO:0070736(protein-glycine ligase activity, initiating)
LOC102724938	294.509	69.996	-2.0733	0.0012048	0.023052	-	-	-	-
LDLRAD2	1260.92	224.059	-2.4894	2.8448e-30	6.9563e-26	-	-	GO:0016021(integral component of membrane)	-
MAFK	8023.81	3597.5	-1.157	1.6142e-12	1.7161e-09	K09037 MAFF_G_K; transcription factor MAFF/G/K	GO:0000122(negative regulation of transcription by RNA polymerase II),GO:0007399(nervous system development),GO:0007596(blood coagulation)	GO:0005634(nucleus),GO:0005654(nucleoplasm)	GO:0000976(transcription cis-regulatory region binding),GO:0000978(RNA polymerase II cis-regulatory region sequence-specific DNA binding),GO:0000981(DNA-binding transcription factor activity, RNA polymerase II-specific),GO:0001221(transcription coregulator binding),GO:0001227(DNA-binding transcription repressor activity, RNA polymerase II-specific),GO:0003700(DNA-binding transcription factor acti…
LOC107984837	65.4283	20.9356	-1.6372	0.00070765	0.016097	-	-	-	-
PLIN4	97.2369	26.5457	-1.8583	4.7308e-06	0.00036959	K20254 PLIN4; perilipin-4	-	GO:0005811(lipid droplet),GO:0005829(cytosol),GO:0005886(plasma membrane),GO:0043231(intracellular membrane-bounded organelle)	-
MROH6	269.621	120.768	-1.1549	4.3623e-05	0.002155	-	-	-	-
INAFM1	280.017	139.742	-1.0007	1.0714e-05	0.00071579	-	-	GO:0016021(integral component of membrane)	GO:0005246(calcium channel regulator activity)
LOC107985946	109.358	49.8007	-1.1302	0.0011047	0.021732	-	-	-	-
KLF3-AS1	93.9084	31.5041	-1.5803	0.00019928	0.0066031	-	-	-	-
ARHGAP27	2724.33	1190.12	-1.1942	5.5255e-10	2.5021e-07	K20636 ARHGAP12_27; Rho GTPase-activating protein 12/27	GO:0006898(receptor-mediated endocytosis),GO:0007165(signal transduction),GO:0043087(regulation of GTPase activity),GO:0043547(positive regulation of GTPase activity)	GO:0005737(cytoplasm),GO:0016020(membrane)	GO:0005096(GTPase activator activity),GO:0017124(SH3 domain binding)
PDE8B	54.475	20.341	-1.4261	0.0021654	0.034945	K18437 PDE8; high affinity cAMP-specific and IBMX-insensitive 3',5'-cyclic phosphodiesterase 8 [EC:3.1.4.53]	GO:0006198(cAMP catabolic process),GO:0007165(signal transduction),GO:0007186(G protein-coupled receptor signaling pathway)	GO:0005575(cellular_component),GO:0005829(cytosol)	GO:0004114(3',5'-cyclic-nucleotide phosphodiesterase activity),GO:0004115(3',5'-cyclic-AMP phosphodiesterase activity),GO:0046872(metal ion binding)
UPK3BL2	574.84	162.623	-1.8185	2.0584e-09	7.7438e-07	-	-	GO:0016021(integral component of membrane)	-
SLC26A10	71.4928	29.0794	-1.2923	0.0012329	0.023479	-	GO:0015701(bicarbonate transport),GO:0019532(oxalate transport),GO:1902358(sulfate transmembrane transport),GO:1902476(chloride transmembrane transport)	GO:0005887(integral component of plasma membrane),GO:0016323(basolateral plasma membrane)	GO:0008271(secondary active sulfate transmembrane transporter activity),GO:0015106(bicarbonate transmembrane transporter activity),GO:0015108(chloride transmembrane transporter activity),GO:0015116(sulfate transmembrane transporter activity),GO:0015301(anion:anion antiporter activity),GO:0019531(oxalate transmembrane transporter activity)
UPK3BL1	753.205	174.349	-2.1068	3.9258e-15	7.9998e-12	-	-	GO:0016021(integral component of membrane)	-
RNASEL	242.193	487.361	1.0089	4.1404e-09	1.2656e-06	K01165 RNASEL; ribonuclease L	GO:0006364(rRNA processing),GO:0006396(RNA processing),GO:0006397(mRNA processing),GO:0006468(protein phosphorylation),GO:0043488(regulation of mRNA stability),GO:0045071(negative regulation of viral genome replication),GO:0045444(fat cell differentiation),GO:0045944(positive regulation of transcription by RNA polymerase II),GO:0046326(positive regulation of glucose import),GO:0051607(defense res…	GO:0005575(cellular_component),GO:0005759(mitochondrial matrix),GO:0005829(cytosol),GO:0016363(nuclear matrix)	GO:0003723(RNA binding),GO:0004521(endoribonuclease activity),GO:0004540(ribonuclease activity),GO:0004672(protein kinase activity),GO:0005515(protein binding),GO:0005524(ATP binding),GO:0019843(rRNA binding),GO:0043021(ribonucleoprotein complex binding),GO:0046872(metal ion binding)
TNNI3	91.5532	33.3508	-1.4502	0.00020018	0.0066147	K12044 TNNI3; troponin I, cardiac muscle	GO:0001570(vasculogenesis),GO:0001980(regulation of systemic arterial blood pressure by ischemic conditions),GO:0003009(skeletal muscle contraction),GO:0006874(cellular calcium ion homeostasis),GO:0006936(muscle contraction),GO:0006940(regulation of smooth muscle contraction),GO:0007507(heart development),GO:0010882(regulation of cardiac muscle contraction by calcium ion signaling),GO:0030049(mus…	GO:0005829(cytosol),GO:0005861(troponin complex),GO:0030017(sarcomere),GO:0097512(cardiac myofibril),GO:1990584(cardiac Troponin complex)	GO:0003779(actin binding),GO:0005515(protein binding),GO:0019855(calcium channel inhibitor activity),GO:0019901(protein kinase binding),GO:0019904(protein domain specific binding),GO:0030172(troponin C binding),GO:0031014(troponin T binding),GO:0046872(metal ion binding),GO:0048306(calcium-dependent protein binding),GO:0051015(actin filament binding)
BRICD5	214.311	64.821	-1.7182	8.4173e-10	3.611e-07	-	GO:0042127(regulation of cell population proliferation)	GO:0005615(extracellular space),GO:0016021(integral component of membrane)	GO:0005515(protein binding)
PSORS1C1	277.219	133.25	-1.0543	0.00013984	0.0050884	-	-	-	-
C9orf24	47.4223	6.74162	-2.7894	8.3082e-05	0.003458	K18634 SMRP1; spermatid-specific manchette-related protein 1	GO:0007283(spermatogenesis),GO:0030154(cell differentiation),GO:0034622(cellular protein-containing complex assembly)	GO:0002177(manchette),GO:0005634(nucleus),GO:0048471(perinuclear region of cytoplasm)	GO:0005515(protein binding),GO:0043014(alpha-tubulin binding)
PSORS1C2	321.964	94.2027	-1.7683	2.2267e-07	3.2604e-05	-	GO:0008150(biological_process)	GO:0005575(cellular_component),GO:0005576(extracellular region)	GO:0003674(molecular_function),GO:0005515(protein binding)
ANKHD1-EIF4EBP3	2267.66	5695.13	1.3284	1.346e-19	4.7021e-16	K16726 ANKRD17, MASK; ankyrin repeat domain-containing protein 17	-	-	-
SSBP3-AS1	61.5681	18.1133	-1.7727	8.6656e-05	0.0035614	-	-	GO:0005576(extracellular region)	-
ANKK1	69.6895	20.2104	-1.7933	0.0006992	0.015979	K16289 ANKK1; ankyrin repeat and protein kinase domain-containing protein 1 [EC:2.7.11.1]	GO:0006468(protein phosphorylation),GO:0010564(regulation of cell cycle process)	GO:0005634(nucleus),GO:0005737(cytoplasm),GO:0042995(cell projection)	GO:0004674(protein serine/threonine kinase activity),GO:0005515(protein binding),GO:0005524(ATP binding)
LOC102723564	253.664	90.6241	-1.4824	3.1417e-05	0.001681	-	-	-	-
FBXL8	363.429	177.266	-1.0349	0.00050231	0.012611	K10274 FBXL8; F-box and leucine-rich repeat protein 8	GO:0000086(G2/M transition of mitotic cell cycle),GO:0000209(protein polyubiquitination),GO:0031146(SCF-dependent proteasomal ubiquitin-dependent protein catabolic process),GO:0043153(entrainment of circadian clock by photoperiod),GO:0043687(post-translational protein modification),GO:0051726(regulation of cell cycle)	GO:0005634(nucleus),GO:0005829(cytosol),GO:0019005(SCF ubiquitin ligase complex)	GO:0005515(protein binding)
LOC102723566	224.211	84.5428	-1.3998	0.00010546	0.0041311	-	-	-	-
BMP2	148.834	62.8582	-1.2421	0.00013046	0.0048045	K21283 BMP2; bone morphogenetic protein 2	GO:0000122(negative regulation of transcription by RNA polymerase II),GO:0000187(obsolete activation of MAPK activity),GO:0001501(skeletal system development),GO:0001649(osteoblast differentiation),GO:0001658(branching involved in ureteric bud morphogenesis),GO:0001666(response to hypoxia),GO:0001701(in utero embryonic development),GO:0001837(epithelial to mesenchymal transition),GO:0001934(posit…	GO:0005576(extracellular region),GO:0005615(extracellular space),GO:0009986(cell surface),GO:0043231(intracellular membrane-bounded organelle),GO:0070724(BMP receptor complex)	GO:0004745(NAD-retinol dehydrogenase activity),GO:0005102(signaling receptor binding),GO:0005125(cytokine activity),GO:0005515(protein binding),GO:0008083(growth factor activity),GO:0019211(phosphatase activator activity),GO:0039706(co-receptor binding),GO:0046332(SMAD binding),GO:0070700(BMP receptor binding)
LTB4R	3774.74	1237.21	-1.6091	0.001911	0.032094	K04296 LTB4R1; leukotriene B4 receptor 1	GO:0006936(muscle contraction),GO:0006954(inflammatory response),GO:0006955(immune response),GO:0007186(G protein-coupled receptor signaling pathway),GO:0007200(phospholipase C-activating G protein-coupled receptor signaling pathway),GO:0007218(neuropeptide signaling pathway),GO:0061737(leukotriene signaling pathway)	GO:0005886(plasma membrane),GO:0005887(integral component of plasma membrane),GO:0045121(membrane raft)	GO:0000166(nucleotide binding),GO:0001632(leukotriene B4 receptor activity),GO:0004974(leukotriene receptor activity),GO:0008528(G protein-coupled peptide receptor activity)
TAS2R20	124.669	45.3129	-1.459	0.00017583	0.0059884	K08474 TAS2R; taste receptor type 2	GO:0001580(detection of chemical stimulus involved in sensory perception of bitter taste),GO:0007186(G protein-coupled receptor signaling pathway)	GO:0005886(plasma membrane),GO:0016021(integral component of membrane)	GO:0004930(G protein-coupled receptor activity),GO:0033038(bitter taste receptor activity)
LOC107985593	51.9722	14.5029	-1.8249	0.0016289	0.028659	-	-	-	-
KCTD19	56.6645	21.2691	-1.4008	0.0032738	0.046198	-	GO:0051260(protein homooligomerization)	-	GO:0005515(protein binding)
ADAM8	369	179.208	-1.0385	0.00051407	0.01288	K06540 ADAM8, CD156a; disintegrin and metalloproteinase domain-containing protein 8 [EC:3.4.24.-]	GO:0000902(cell morphogenesis),GO:0001525(angiogenesis),GO:0002523(leukocyte migration involved in inflammatory response),GO:0002675(positive regulation of acute inflammatory response),GO:0002693(positive regulation of cellular extravasation),GO:0006508(proteolysis),GO:0006954(inflammatory response),GO:0010954(positive regulation of protein processing),GO:0022407(regulation of cell-cell adhesion)…	GO:0002102(podosome),GO:0005737(cytoplasm),GO:0005886(plasma membrane),GO:0005887(integral component of plasma membrane),GO:0009986(cell surface),GO:0032010(phagolysosome),GO:0032127(dense core granule membrane),GO:0035579(specific granule membrane),GO:0042581(specific granule),GO:0070820(tertiary granule),GO:0070821(tertiary granule membrane),GO:0071065(alpha9-beta1 integrin-vascular cell adhesi…	GO:0004222(metalloendopeptidase activity),GO:0004252(serine-type endopeptidase activity),GO:0005509(calcium ion binding),GO:0005515(protein binding),GO:0008237(metallopeptidase activity),GO:0008270(zinc ion binding),GO:0043621(protein self-association),GO:0050839(cell adhesion molecule binding)
DBH-AS1	127.776	37.1301	-1.7766	2.2089e-06	0.00021099	-	-	-	-
TLR3	277.859	591.161	1.0901	7.1808e-09	2.0658e-06	K05401 TLR3, CD283; toll-like receptor 3	GO:0001774(microglial cell activation),GO:0002224(toll-like receptor signaling pathway),GO:0002730(regulation of dendritic cell cytokine production),GO:0002756(MyD88-independent toll-like receptor signaling pathway),GO:0006972(hyperosmotic response),GO:0007165(signal transduction),GO:0007249(I-kappaB kinase/NF-kappaB signaling),GO:0007250(activation of NF-kappaB-inducing kinase activity),GO:00072…	GO:0000139(Golgi membrane),GO:0005615(extracellular space),GO:0005737(cytoplasm),GO:0005765(lysosomal membrane),GO:0005769(early endosome),GO:0005789(endoplasmic reticulum membrane),GO:0005887(integral component of plasma membrane),GO:0010008(endosome membrane),GO:0016020(membrane),GO:0031012(extracellular matrix),GO:0036020(endolysosome membrane)	GO:0003725(double-stranded RNA binding),GO:0004888(transmembrane signaling receptor activity),GO:0005515(protein binding),GO:0038023(signaling receptor activity),GO:0042802(identical protein binding)
LOC100507487	422.351	151.655	-1.4741	2.4158e-09	8.817e-07	-	-	-	-
GRK5-IT1	139.697	40.7664	-1.7747	2.0255e-07	3.0386e-05	-	-	-	-
LOC100132062	301.698	123.815	-1.2827	9.0045e-06	0.00063091	-	-	-	-
LINC01002	93.4872	36.0996	-1.367	0.0007857	0.017324	-	-	-	-
MYO15B	2013.96	661.964	-1.6038	3.1521e-12	2.9646e-09	K10361 MYO15; myosin XV	-	-	-
LINC01001	146.309	70.4621	-1.0518	0.0034455	0.047898	-	-	-	-
LOC105373041	72.2629	14.342	-2.3353	3.0662e-06	0.00027364	-	-	-	-
MATN1	44.2793	14.8991	-1.5717	0.0033534	0.047127	-	GO:0003429(growth plate cartilage chondrocyte morphogenesis),GO:0030198(extracellular matrix organization),GO:0030500(regulation of bone mineralization),GO:0065003(protein-containing complex assembly)	GO:0005576(extracellular region),GO:0031012(extracellular matrix),GO:0062023(collagen-containing extracellular matrix)	GO:0005201(extracellular matrix structural constituent),GO:0005509(calcium ion binding),GO:0005515(protein binding)
LOC105370858	7.68505	0	-5.4108	0.0024449	0.037839	-	-	-	-
KMT2E-AS1	137.325	33.8279	-2.0162	4.633e-07	5.87e-05	-	-	-	-
MAMDC4	769.617	230.233	-1.738	2.6423e-10	1.4685e-07	-	GO:0015031(protein transport)	GO:0016021(integral component of membrane)	-
KCNQ1OT1	217.83	63.3864	-1.7804	5.9625e-11	3.645e-08	-	GO:0006342(chromatin silencing)	GO:0005730(nucleolus)	-
LOC105374145	193.872	78.3743	-1.3092	3.854e-05	0.0019552	-	-	-	-
USHBP1	289.704	121.844	-1.2449	2.4474e-06	0.00022584	K21881 USHBP1, MCC2; Usher syndrome type-1C protein-binding protein 1	-	-	GO:0005515(protein binding),GO:0030165(PDZ domain binding)
MUC20	87.3574	37.9506	-1.1999	0.0035285	0.048664	K22021 MUC20; mucin-20	GO:0000187(obsolete activation of MAPK activity),GO:0002223(stimulatory C-type lectin receptor signaling pathway),GO:0016266(O-glycan processing),GO:0048012(hepatocyte growth factor receptor signaling pathway)	GO:0005576(extracellular region),GO:0005796(Golgi lumen),GO:0005886(plasma membrane),GO:0009925(basal plasma membrane),GO:0016324(apical plasma membrane),GO:0031528(microvillus membrane)	GO:0042802(identical protein binding)
LOC107983998	136.537	51.0253	-1.413	0.00020406	0.0067069	-	-	-	-
ADORA2A-AS1	55.7089	13.4348	-2.0454	0.00016715	0.0057811	-	-	-	-
LOC107986084	117.982	50.176	-1.2251	0.00092248	0.019149	-	-	-	-
C5orf66	697.713	248.438	-1.487	7.9969e-09	2.2395e-06	-	-	-	-
AMH	1373.74	504.9	-1.4423	7.0224e-12	6.1328e-09	K04665 AMH; anti-mullerian hormone	GO:0001546(preantral ovarian follicle growth),GO:0001655(urogenital system development),GO:0001880(Mullerian duct regression),GO:0007267(cell-cell signaling),GO:0007506(gonadal mesoderm development),GO:0007530(sex determination),GO:0007548(sex differentiation),GO:0007568(aging),GO:0010628(positive regulation of gene expression),GO:0014070(response to organic cyclic compound),GO:0030509(BMP signal…	GO:0005576(extracellular region),GO:0005615(extracellular space)	GO:0005102(signaling receptor binding),GO:0005160(transforming growth factor beta receptor binding),GO:0005179(hormone activity),GO:0008083(growth factor activity)
PLXNB1	1048.57	519.004	-1.0144	8.0355e-07	9.3124e-05	K06821 PLXNB; plexin B	GO:0007162(negative regulation of cell adhesion),GO:0007165(signal transduction),GO:0007186(G protein-coupled receptor signaling pathway),GO:0008360(regulation of cell shape),GO:0014068(positive regulation of phosphatidylinositol 3-kinase signaling),GO:0016477(cell migration),GO:0030334(regulation of cell migration),GO:0033689(negative regulation of osteoblast proliferation),GO:0035556(intracellu…	GO:0002116(semaphorin receptor complex),GO:0005576(extracellular region),GO:0005886(plasma membrane),GO:0005887(integral component of plasma membrane)	GO:0004888(transmembrane signaling receptor activity),GO:0005096(GTPase activator activity),GO:0005515(protein binding),GO:0017154(semaphorin receptor activity),GO:0030215(semaphorin receptor binding),GO:0032794(GTPase activating protein binding),GO:0038023(signaling receptor activity)
LYG1	100.41	42.0979	-1.2522	0.00087834	0.018516	-	GO:0009253(peptidoglycan catabolic process),GO:0016998(cell wall macromolecule catabolic process),GO:0050830(defense response to Gram-positive bacterium)	GO:0005576(extracellular region)	GO:0003796(lysozyme activity),GO:0005515(protein binding)
THBS3	3045.71	1404.48	-1.1163	2.0476e-07	3.053e-05	K04659 THBS2S; thrombospondin 2/3/4/5	GO:0003417(growth plate cartilage development),GO:0007160(cell-matrix adhesion),GO:0043931(ossification involved in bone maturation),GO:0060346(bone trabecula formation)	GO:0005576(extracellular region),GO:0048471(perinuclear region of cytoplasm),GO:0062023(collagen-containing extracellular matrix)	GO:0005201(extracellular matrix structural constituent),GO:0005509(calcium ion binding),GO:0008201(heparin binding)
MIAT	46.09	9.3489	-2.2787	5.692e-05	0.0026114	-	GO:0001708(cell fate specification)	GO:0005634(nucleus)	-
PILRB	985.152	276.662	-1.8287	1.3826e-13	1.9888e-10	-	GO:0007169(transmembrane receptor protein tyrosine kinase signaling pathway),GO:0007171(activation of transmembrane receptor protein tyrosine kinase activity),GO:0050776(regulation of immune response)	GO:0005886(plasma membrane),GO:0005887(integral component of plasma membrane)	GO:0005515(protein binding),GO:0042288(MHC class I protein binding)
LOC112268222	240.633	88.4449	-1.4416	7.1816e-08	1.3722e-05	-	-	-	-
SCX	903.485	360.046	-1.3244	1.7917e-07	2.8267e-05	-	GO:0001707(mesoderm formation),GO:0001894(tissue homeostasis),GO:0001958(endochondral ossification),GO:0002062(chondrocyte differentiation),GO:0003179(heart valve morphogenesis),GO:0003188(heart valve formation),GO:0006351(transcription, DNA-templated),GO:0006357(regulation of transcription by RNA polymerase II),GO:0008284(positive regulation of cell population proliferation),GO:0010628(positive …	GO:0005634(nucleus),GO:0005667(transcription regulator complex)	GO:0000977(RNA polymerase II transcription regulatory region sequence-specific DNA binding),GO:0000981(DNA-binding transcription factor activity, RNA polymerase II-specific),GO:0001228(DNA-binding transcription activator activity, RNA polymerase II-specific),GO:0003677(DNA binding),GO:0005515(protein binding),GO:0043425(bHLH transcription factor binding),GO:0043565(sequence-specific DNA binding),…
LOC729737	123.172	54.4394	-1.1723	0.0023738	0.037021	-	-	-	-
CRMP1	82.9078	25.0223	-1.7217	0.00018708	0.0062753	-	GO:0000226(microtubule cytoskeleton organization),GO:0006139(nucleobase-containing compound metabolic process),GO:0007399(nervous system development),GO:0007411(axon guidance),GO:0010977(negative regulation of neuron projection development),GO:1904530(negative regulation of actin filament binding)	GO:0005634(nucleus),GO:0005813(centrosome),GO:0005819(spindle),GO:0005829(cytosol),GO:0030426(growth cone),GO:0030496(midbody),GO:0043204(perikaryon)	GO:0005515(protein binding),GO:0031005(filamin binding),GO:0042802(identical protein binding)
GBA2	3194.65	1551.76	-1.0416	5.2026e-08	1.0571e-05	K17108 GBA2; non-lysosomal glucosylceramidase [EC:3.2.1.45]	GO:0006680(glucosylceramide catabolic process),GO:0006687(glycosphingolipid metabolic process),GO:0007417(central nervous system development),GO:0008203(cholesterol metabolic process),GO:0008206(bile acid metabolic process),GO:0016139(glycoside catabolic process),GO:0021954(central nervous system neuron development),GO:0030259(lipid glycosylation),GO:0030833(regulation of actin filament polymeriz…	GO:0005790(smooth endoplasmic reticulum),GO:0005829(cytosol),GO:0005886(plasma membrane),GO:0016021(integral component of membrane),GO:0019898(extrinsic component of membrane),GO:0042406(extrinsic component of endoplasmic reticulum membrane),GO:0090498(extrinsic component of Golgi membrane)	GO:0004348(glucosylceramidase activity),GO:0008422(beta-glucosidase activity),GO:0046527(glucosyltransferase activity),GO:0050295(steryl-beta-glucosidase activity)
AMT	636.003	202.278	-1.6514	0.00079875	0.01747	K00605 gcvT, AMT; aminomethyltransferase [EC:2.1.2.10]	GO:0006546(glycine catabolic process),GO:0019464(glycine decarboxylation via glycine cleavage system)	GO:0005654(nucleoplasm),GO:0005739(mitochondrion),GO:0005759(mitochondrial matrix)	GO:0004047(aminomethyltransferase activity),GO:0008483(transaminase activity)
EID3	896.058	261.333	-1.7763	1.1835e-15	2.6308e-12	K22826 EID3, NSMCE4B; EP300-interacting inhibitor of differentiation 3	GO:0006281(DNA repair),GO:0006310(DNA recombination),GO:2001022(positive regulation of response to DNA damage stimulus)	GO:0000781(chromosome, telomeric region),GO:0005634(nucleus),GO:0005654(nucleoplasm),GO:0005730(nucleolus),GO:0005737(cytoplasm),GO:0030915(Smc5-Smc6 complex)	GO:0005515(protein binding)
RCN3	61.2646	23.0999	-1.4137	0.00174	0.030006	K23900 -	GO:0009306(protein secretion),GO:0010952(positive regulation of peptidase activity),GO:0015031(protein transport),GO:0032964(collagen biosynthetic process),GO:0036503(ERAD pathway),GO:0043129(surfactant homeostasis),GO:0051896(regulation of protein kinase B signaling),GO:0055091(phospholipid homeostasis),GO:0060428(lung epithelium development)	GO:0005783(endoplasmic reticulum),GO:0005788(endoplasmic reticulum lumen)	GO:0005509(calcium ion binding),GO:0005515(protein binding)
EFEMP2	133.447	47.1248	-1.491	0.00014743	0.0052762	K19866 EFEMP2; EGF-containing fibulin-like extracellular matrix protein 2	GO:0048251(elastic fiber assembly)	GO:0005576(extracellular region),GO:0005604(basement membrane),GO:0062023(collagen-containing extracellular matrix),GO:0070062(extracellular exosome),GO:1903561(extracellular vesicle)	GO:0005201(extracellular matrix structural constituent),GO:0005509(calcium ion binding),GO:0005515(protein binding)
ASIC1	468.429	230.465	-1.0225	1.6438e-08	4.0196e-06	K04829 ASIC1, ACCN2, BNAC2; acid-sensing ion channel 1	GO:0001662(behavioral fear response),GO:0001975(response to amphetamine),GO:0006814(sodium ion transport),GO:0007165(signal transduction),GO:0007613(memory),GO:0008306(associative learning),GO:0009268(response to pH),GO:0010447(response to acidic pH),GO:0034220(ion transmembrane transport),GO:0035725(sodium ion transmembrane transport),GO:0042391(regulation of membrane potential),GO:0046929(negat…	GO:0005794(Golgi apparatus),GO:0005886(plasma membrane),GO:0005887(integral component of plasma membrane),GO:0009986(cell surface),GO:0045202(synapse)	GO:0005515(protein binding),GO:0015280(ligand-gated sodium channel activity),GO:0022839(ion gated channel activity),GO:0044736(acid-sensing ion channel activity)
ASIC3	411.233	188.795	-1.1198	2.1456e-05	0.0012374	K04830 ASIC3, ACCN3; acid-sensing ion channel 3	GO:0007165(signal transduction),GO:0007600(sensory perception),GO:0009408(response to heat),GO:0010447(response to acidic pH),GO:0034220(ion transmembrane transport),GO:0035725(sodium ion transmembrane transport),GO:0042930(enterobactin transport),GO:0050915(sensory perception of sour taste),GO:0050965(detection of temperature stimulus involved in sensory perception of pain),GO:0050966(detection …	GO:0005886(plasma membrane),GO:0005887(integral component of plasma membrane),GO:0048471(perinuclear region of cytoplasm)	GO:0005261(cation channel activity),GO:0005272(sodium channel activity),GO:0015280(ligand-gated sodium channel activity),GO:0042931(enterobactin transmembrane transporter activity),GO:0044736(acid-sensing ion channel activity)
CAPS	449.911	209.676	-1.0994	2.0828e-06	0.00020372	K23909 -	GO:0035556(intracellular signal transduction)	GO:0005737(cytoplasm),GO:0031982(vesicle)	GO:0005509(calcium ion binding)
MELTF-AS1	124.278	51.8834	-1.2596	0.00025045	0.0077621	-	-	-	-
LOC102725044	176.793	83.184	-1.0816	0.0012965	0.024293	-	-	-	-
LOC112268099	55.1671	14.8457	-1.8843	0.0006136	0.014653	-	-	-	-
LINC00926	92.1402	28.3794	-1.6875	0.00018834	0.0063087	-	-	-	-
PABPC1L	538.293	194.411	-1.4668	2.0438e-09	7.7438e-07	K13126 PABPC; polyadenylate-binding protein	GO:0001556(oocyte maturation),GO:0006338(chromatin remodeling),GO:0006378(mRNA polyadenylation),GO:0048096(chromatin-mediated maintenance of transcription),GO:0051647(nucleus localization)	GO:0005634(nucleus),GO:0005737(cytoplasm),GO:0005829(cytosol),GO:0010494(cytoplasmic stress granule),GO:0070062(extracellular exosome),GO:1990904(ribonucleoprotein complex)	GO:0003723(RNA binding),GO:0003730(mRNA 3'-UTR binding),GO:0008143(poly(A) binding),GO:0008266(poly(U) RNA binding)
ACCS	3088.35	1440.22	-1.1005	0.0034229	0.047707	-	GO:0042218(1-aminocyclopropane-1-carboxylate biosynthetic process)	-	GO:0005515(protein binding),GO:0030170(pyridoxal phosphate binding),GO:0042802(identical protein binding)
LOC105371450	268.419	87.542	-1.611	3.1201e-06	0.00027643	-	-	-	-
LOC101927372	180.857	52.4044	-1.7786	3.6955e-06	0.00031054	-	-	-	-
LOC102724748	267.072	112.494	-1.246	7.9191e-05	0.0033361	-	-	-	-
LOC112268086	442.381	168.478	-1.3917	4.363e-07	5.6449e-05	-	-	-	-
LOC112268089	199.882	57.2473	-1.8013	4.0373e-06	0.00032911	-	-	-	-
ITGB7	97.2947	39.3281	-1.2939	0.0028177	0.04181	K06590 ITGB7; integrin beta 7	GO:0003366(cell-matrix adhesion involved in ameboidal cell migration),GO:0007155(cell adhesion),GO:0007160(cell-matrix adhesion),GO:0007229(integrin-mediated signaling pathway),GO:0016477(cell migration),GO:0030198(extracellular matrix organization),GO:0033627(cell adhesion mediated by integrin),GO:0034113(heterotypic cell-cell adhesion),GO:0034446(substrate adhesion-dependent cell spreading),GO:…	GO:0005886(plasma membrane),GO:0005925(focal adhesion),GO:0008305(integrin complex),GO:0009986(cell surface),GO:0016020(membrane),GO:0034669(integrin alpha4-beta7 complex),GO:0043235(receptor complex),GO:0070062(extracellular exosome)	GO:0001618(virus receptor activity),GO:0005178(integrin binding),GO:0005515(protein binding),GO:0038023(signaling receptor activity),GO:0046872(metal ion binding),GO:0050839(cell adhesion molecule binding)
ACR	227.158	90.29	-1.3329	1.8532e-07	2.8681e-05	K01317 ACR; acrosin [EC:3.4.21.10]	GO:0002077(acrosome matrix dispersal),GO:0007190(activation of adenylate cyclase activity),GO:0007338(single fertilization),GO:0007339(binding of sperm to zona pellucida),GO:0007340(acrosome reaction),GO:0007341(penetration of zona pellucida),GO:0048545(response to steroid hormone)	GO:0005576(extracellular region),GO:0005634(nucleus),GO:0005798(Golgi-associated vesicle),GO:0032991(protein-containing complex),GO:0043159(acrosomal matrix)	GO:0002020(protease binding),GO:0003677(DNA binding),GO:0004040(amidase activity),GO:0004252(serine-type endopeptidase activity),GO:0005507(copper ion binding),GO:0005515(protein binding),GO:0005537(mannose binding),GO:0008144(drug binding),GO:0008270(zinc ion binding),GO:0042806(fucose binding)
LOC107985393	74.9414	19.6633	-1.9137	5.1835e-05	0.0024373	-	-	-	-
LOC105373255	96.8955	32.9734	-1.5539	1.6666e-05	0.0010087	-	-	-	-
PCF11-AS1	100.192	28.8781	-1.786	5.6846e-05	0.0026114	-	-	-	-
LOC107984261	71.9438	18.5867	-1.9602	0.00012262	0.0045769	-	-	-	-
UCP3	163.283	59.125	-1.4555	0.00010033	0.00397	K15103 UCP2_3, SLC25A8_9; solute carrier family 25 (mitochondrial uncoupling protein), member 8/9	GO:0000303(response to superoxide),GO:0001666(response to hypoxia),GO:0006629(lipid metabolic process),GO:0006631(fatty acid metabolic process),GO:0007568(aging),GO:0007584(response to nutrient),GO:0007585(respiratory gaseous exchange by respiratory system),GO:0009409(response to cold),GO:0014823(response to activity),GO:0032868(response to insulin),GO:0032870(cellular response to hormone stimulu…	GO:0005739(mitochondrion),GO:0005743(mitochondrial inner membrane),GO:0016021(integral component of membrane)	GO:0005215(transporter activity),GO:0005515(protein binding),GO:0017077(oxidative phosphorylation uncoupler activity)
SMIM5	44.2166	12.3928	-1.8391	0.0011234	0.021974	-	-	GO:0016021(integral component of membrane)	GO:0005515(protein binding)
BAIAP2L2	134.107	48.7016	-1.45	0.00014745	0.0052762	K23645 BAIAP2L2; BAI1-associated protein 2-like protein 2	GO:0007009(plasma membrane organization),GO:0030838(positive regulation of actin filament polymerization),GO:0051017(actin filament bundle assembly),GO:0051764(actin crosslink formation),GO:0061024(membrane organization),GO:2000251(positive regulation of actin cytoskeleton reorganization)	GO:0005654(nucleoplasm),GO:0005829(cytosol),GO:0005886(plasma membrane),GO:0012506(vesicle membrane),GO:0030659(cytoplasmic vesicle membrane),GO:0044291(cell-cell contact zone),GO:0071439(clathrin complex)	GO:0005543(phospholipid binding)
LOC102723340	139.825	34.753	-2.0071	1.6272e-05	0.00099725	-	-	-	-
LINC00115	55.6465	19.4411	-1.517	0.0022886	0.03627	-	-	-	-
RAPGEFL1	551.073	248.636	-1.1466	1.5509e-08	3.8306e-06	-	GO:0007186(G protein-coupled receptor signaling pathway),GO:0007264(small GTPase mediated signal transduction),GO:0007399(nervous system development)	GO:0016020(membrane)	GO:0005085(guanyl-nucleotide exchange factor activity)
SERINC4	109.504	35.87	-1.5962	9.9973e-05	0.0039621	K24177 SERINC4_5; serine incorporator 4/5	GO:0008654(phospholipid biosynthetic process)	GO:0016020(membrane),GO:0016021(integral component of membrane)	-
LOC107985367	98.6214	48.2875	-1.0334	0.0028648	0.042225	-	-	-	-
MSS51	133.054	51.4698	-1.3722	0.00024971	0.0077488	K17656 MSS51; mitochondrial splicing suppressor protein 51	-	-	GO:0005515(protein binding),GO:0046872(metal ion binding)
RUSC1-AS1	1234.02	355.83	-1.7936	1.81e-05	0.0010743	-	-	-	GO:0005515(protein binding)
LOC107985783	261.789	119.89	-1.126	0.0028896	0.042515	-	-	-	-
SLC16A8	173.274	68.1737	-1.3431	0.0025084	0.038357	K08185 SLC16A8; MFS transporter, MCT family, solute carrier family 16 (monocarboxylic acid transporters), member 8	GO:0006090(pyruvate metabolic process),GO:0015718(monocarboxylic acid transport),GO:0015727(lactate transport),GO:0035873(lactate transmembrane transport),GO:0050900(leukocyte migration)	GO:0005886(plasma membrane),GO:0005887(integral component of plasma membrane),GO:0016020(membrane),GO:0016021(integral component of membrane),GO:0016323(basolateral plasma membrane),GO:0016324(apical plasma membrane)	GO:0008028(monocarboxylic acid transmembrane transporter activity),GO:0015129(lactate transmembrane transporter activity),GO:0015293(symporter activity)
ZGLP1	214.848	89.5995	-1.2588	4.0642e-06	0.00032911	K21630 ZGLP1; GATA-type zinc finger protein 1	GO:0000122(negative regulation of transcription by RNA polymerase II),GO:0007275(multicellular organism development),GO:0007283(spermatogenesis),GO:0045944(positive regulation of transcription by RNA polymerase II),GO:0048599(oocyte development)	GO:0005634(nucleus)	GO:0000981(DNA-binding transcription factor activity, RNA polymerase II-specific),GO:0008270(zinc ion binding),GO:0043565(sequence-specific DNA binding)
LOC100133331	595.638	246.266	-1.2722	1.4419e-06	0.00015306	-	-	-	-
CORT	57.8912	15.1019	-1.9344	0.00012475	0.004636	K05238 CORT; cortistatin	GO:0000712(resolution of meiotic recombination intermediates),GO:0007186(G protein-coupled receptor signaling pathway),GO:0007193(adenylate cyclase-inhibiting G protein-coupled receptor signaling pathway),GO:0007268(chemical synaptic transmission),GO:0031297(replication fork processing)	GO:0005576(extracellular region),GO:0005615(extracellular space),GO:0043240(Fanconi anaemia nuclear complex),GO:0045202(synapse),GO:0071821(FANCM-MHF complex)	GO:0001664(G protein-coupled receptor binding),GO:0003682(chromatin binding),GO:0005184(neuropeptide hormone activity)
UNC13D	439.928	198.728	-1.1433	9.8589e-06	0.00067529	K19728 UNC13D, MUNC13; protein unc-13 D	GO:0002432(granuloma formation),GO:0002467(germinal center formation),GO:0006909(phagocytosis),GO:0043304(regulation of mast cell degranulation),GO:0043312(neutrophil degranulation),GO:0043320(natural killer cell degranulation),GO:0045921(positive regulation of exocytosis),GO:0051607(defense response to virus),GO:1900026(positive regulation of substrate adhesion-dependent cell spreading),GO:19033…	GO:0005576(extracellular region),GO:0005764(lysosome),GO:0005770(late endosome),GO:0005829(cytosol),GO:0016020(membrane),GO:0033093(Weibel-Palade body),GO:0035578(azurophil granule lumen),GO:0043231(intracellular membrane-bounded organelle),GO:0055037(recycling endosome),GO:0070382(exocytic vesicle)	GO:0005515(protein binding),GO:0046872(metal ion binding)
LOC107985414	71.6057	32.0591	-1.1547	0.0025609	0.038993	-	-	-	-
LOC107984418	94.8841	35.9841	-1.3928	0.001231	0.023473	-	-	-	-
LOC100128653	371.099	78.4304	-2.241	0.00097035	0.019757	-	-	-	-
LOC107984947	26.3457	5.36326	-2.2781	0.0015668	0.027824	-	-	-	-
IDUA	3704.87	1552.02	-1.2546	4.6223e-10	2.3548e-07	K01217 IDUA; L-iduronidase [EC:3.2.1.76]	GO:0005984(disaccharide metabolic process),GO:0006027(glycosaminoglycan catabolic process),GO:0030207(chondroitin sulfate catabolic process),GO:0030209(dermatan sulfate catabolic process),GO:0030211(heparin catabolic process)	GO:0030135(coated vesicle),GO:0043202(lysosomal lumen),GO:0070062(extracellular exosome)	GO:0003940(L-iduronidase activity),GO:0004553(hydrolase activity, hydrolyzing O-glycosyl compounds),GO:0005102(signaling receptor binding)
LOC105375184	91.5876	15.4274	-2.5668	1.8606e-05	0.001091	-	-	-	-
HEY1	1097.51	507.761	-1.1128	5.3731e-11	3.3689e-08	K09091 HEY; hairy and enhancer of split related with YRPW motif	GO:0000122(negative regulation of transcription by RNA polymerase II),GO:0001525(angiogenesis),GO:0003184(pulmonary valve morphogenesis),GO:0003190(atrioventricular valve formation),GO:0003203(endocardial cushion morphogenesis),GO:0003208(cardiac ventricle morphogenesis),GO:0006357(regulation of transcription by RNA polymerase II),GO:0007219(Notch signaling pathway),GO:0009952(anterior/posterior …	GO:0005634(nucleus),GO:0005654(nucleoplasm),GO:0005737(cytoplasm)	GO:0000978(RNA polymerase II cis-regulatory region sequence-specific DNA binding),GO:0000981(DNA-binding transcription factor activity, RNA polymerase II-specific),GO:0001227(DNA-binding transcription repressor activity, RNA polymerase II-specific),GO:0003700(DNA-binding transcription factor activity),GO:0005515(protein binding),GO:0008134(transcription factor binding),GO:0046983(protein dimeriza…
SEMA3B	372.293	185.503	-1.0015	6.4808e-05	0.0028814	K06840 SEMA3; semaphorin 3	GO:0001755(neural crest cell migration),GO:0007267(cell-cell signaling),GO:0007411(axon guidance),GO:0030335(positive regulation of cell migration),GO:0048843(negative regulation of axon extension involved in axon guidance),GO:0050919(negative chemotaxis),GO:0061643(chemorepulsion of axon),GO:0071526(semaphorin-plexin signaling pathway)	GO:0005615(extracellular space),GO:0005783(endoplasmic reticulum),GO:0005887(integral component of plasma membrane),GO:0062023(collagen-containing extracellular matrix)	GO:0030215(semaphorin receptor binding),GO:0045499(chemorepellent activity)
FAAH	55.8392	14.6183	-1.9143	0.00026585	0.0081363	K15528 FAAH; fatty acid amide hydrolase [EC:3.5.1.99]	GO:0009062(fatty acid catabolic process),GO:0019369(arachidonic acid metabolic process),GO:0052651(monoacylglycerol catabolic process)	GO:0005789(endoplasmic reticulum membrane),GO:0005856(cytoskeleton),GO:0016021(integral component of membrane),GO:0031090(organelle membrane)	GO:0004040(amidase activity),GO:0005515(protein binding),GO:0017064(fatty acid amide hydrolase activity),GO:0047372(acylglycerol lipase activity),GO:0102077(oleamide hydrolase activity),GO:0103073(anandamide amidohydrolase activity)
LOC105378726	104.844	29.7021	-1.8128	7.5413e-05	0.0032409	-	-	-	-
CCM2L	1333.05	662.569	-1.0078	7.306e-08	1.3819e-05	-	GO:0003209(cardiac atrium morphogenesis),GO:0003222(ventricular trabecula myocardium morphogenesis),GO:0008150(biological_process),GO:0032091(negative regulation of protein binding),GO:0034111(negative regulation of homotypic cell-cell adhesion),GO:0042060(wound healing),GO:0055017(cardiac muscle tissue growth),GO:0090271(positive regulation of fibroblast growth factor production)	GO:0005575(cellular_component)	GO:0003674(molecular_function),GO:0005515(protein binding)
LOC105378936	70.916	23.2745	-1.6071	0.00069539	0.015922	-	-	-	-
WDR90	2027.76	908.688	-1.1576	1.9677e-08	4.5392e-06	-	GO:0060271(cilium assembly)	GO:0005737(cytoplasm),GO:0005814(centriole)	GO:0005515(protein binding)
WDR97	73.4191	22.6387	-1.6898	4.9401e-05	0.0023456	-	-	-	-
ID3	14403.6	6153.4	-1.2271	3.0069e-09	1.025e-06	K17694 ID3; DNA-binding protein inhibitor ID3	GO:0000122(negative regulation of transcription by RNA polymerase II),GO:0001656(metanephros development),GO:0006275(regulation of DNA replication),GO:0007275(multicellular organism development),GO:0007417(central nervous system development),GO:0007507(heart development),GO:0007517(muscle organ development),GO:0009611(response to wounding),GO:0010628(positive regulation of gene expression),GO:003…	GO:0005634(nucleus),GO:0005737(cytoplasm)	GO:0003713(transcription coactivator activity),GO:0005515(protein binding),GO:0008134(transcription factor binding),GO:0019904(protein domain specific binding),GO:0046983(protein dimerization activity),GO:0140110(transcription regulator activity),GO:1901707(leptomycin B binding)
LOC105372432	176.281	56.5972	-1.6333	2.2976e-07	3.3245e-05	-	-	-	-
LINC00265	514.882	251.51	-1.0314	4.8613e-05	0.0023172	-	-	-	-
TAS2R46	8.04371	0	-5.4761	0.0018552	0.031438	K08474 TAS2R; taste receptor type 2	GO:0001580(detection of chemical stimulus involved in sensory perception of bitter taste),GO:0007186(G protein-coupled receptor signaling pathway)	GO:0005886(plasma membrane),GO:0016021(integral component of membrane),GO:0060170(ciliary membrane)	GO:0004930(G protein-coupled receptor activity),GO:0033038(bitter taste receptor activity)
SLFNL1	157.201	41.8367	-1.9111	7.1404e-05	0.0031013	-	-	-	GO:0005524(ATP binding)
LOC107986126	80.9815	17.308	-2.2227	3.1477e-06	0.00027788	-	-	-	-
RAB39A	134.189	280.529	1.0636	6.9825e-05	0.0030599	K07924 RAB39A; Ras-related protein Rab-39A	GO:0006914(autophagy),GO:0015031(protein transport),GO:0032482(Rab protein signal transduction),GO:0090383(phagosome acidification),GO:0090385(phagosome-lysosome fusion)	GO:0000139(Golgi membrane),GO:0005764(lysosome),GO:0005794(Golgi apparatus),GO:0005829(cytosol),GO:0005886(plasma membrane),GO:0030670(phagocytic vesicle membrane),GO:0045335(phagocytic vesicle)	GO:0003924(GTPase activity),GO:0005515(protein binding),GO:0005525(GTP binding)
LOC105376577	66.1128	24.3274	-1.4386	0.0013678	0.025318	-	-	-	-
CORO6	745.167	284.887	-1.3851	8.0594e-09	2.2395e-06	K13886 CORO1B_1C_6; coronin-1B/1C/6	GO:0007015(actin filament organization),GO:0016477(cell migration)	-	GO:0005515(protein binding),GO:0051015(actin filament binding)
LOC102724497	50.8382	14.0468	-1.8413	0.00082949	0.017871	-	-	-	-
KCNK7	72.3011	15.3458	-2.2163	7.6006e-05	0.003255	K04918 KCNK7, K2P7.1; potassium channel subfamily K member 7	GO:0006813(potassium ion transport),GO:0030322(stabilization of membrane potential),GO:0034765(regulation of ion transmembrane transport),GO:0071805(potassium ion transmembrane transport)	GO:0005886(plasma membrane),GO:0005887(integral component of plasma membrane)	GO:0005244(voltage-gated ion channel activity),GO:0005267(potassium channel activity),GO:0022841(potassium ion leak channel activity)
LOC401261	76.61	25.1414	-1.6052	0.0027749	0.041299	-	-	-	-
LRRC66	36.8201	10.1795	-1.8615	0.0018206	0.031097	-	-	GO:0016021(integral component of membrane)	-
AADACL2-AS1	175.471	35.1781	-2.3239	4.0258e-11	2.7345e-08	-	-	-	-
LOC101928236	216.538	107.515	-1.0086	0.0013652	0.025309	-	-	-	-
NFYC-AS1	158.617	31.2191	-2.347	3.263e-11	2.4179e-08	-	-	-	-
LINC00565	189.019	84.6158	-1.1579	0.00023811	0.0075227	-	-	-	-
LRP5L	231.838	106.234	-1.1219	0.00031532	0.0091466	-	GO:0001702(gastrulation with mouth forming second),GO:0002076(osteoblast development),GO:0009952(anterior/posterior pattern specification),GO:0042632(cholesterol homeostasis),GO:0045944(positive regulation of transcription by RNA polymerase II),GO:0046849(bone remodeling),GO:0048539(bone marrow development),GO:0060349(bone morphogenesis),GO:0060444(branching involved in mammary gland duct morphog…	-	GO:0015026(coreceptor activity)
DPY19L2	319.869	159.572	-1.0036	0.0015715	0.027887	-	GO:0007275(multicellular organism development),GO:0007286(spermatid development),GO:0018406(protein C-linked glycosylation via 2'-alpha-mannosyl-L-tryptophan)	GO:0005634(nucleus),GO:0005637(nuclear inner membrane),GO:0016021(integral component of membrane)	GO:0000030(mannosyltransferase activity)
ISYNA1	436.836	168.643	-1.3697	5.3182e-07	6.5631e-05	K01858 INO1, ISYNA1; myo-inositol-1-phosphate synthase [EC:5.5.1.4]	GO:0006021(inositol biosynthetic process),GO:0008654(phospholipid biosynthetic process),GO:0043647(inositol phosphate metabolic process)	GO:0005737(cytoplasm),GO:0005829(cytosol)	GO:0004512(inositol-3-phosphate synthase activity),GO:0005515(protein binding)
PLXNB3	425.659	207.497	-1.0335	3.9125e-05	0.0019808	K06821 PLXNB; plexin B	GO:0001938(positive regulation of endothelial cell proliferation),GO:0007156(homophilic cell adhesion via plasma membrane adhesion molecules),GO:0007162(negative regulation of cell adhesion),GO:0008360(regulation of cell shape),GO:0010593(negative regulation of lamellipodium assembly),GO:0010976(positive regulation of neuron projection development),GO:0030334(regulation of cell migration),GO:0030…	GO:0002116(semaphorin receptor complex),GO:0005886(plasma membrane),GO:0005887(integral component of plasma membrane),GO:0009986(cell surface)	GO:0005515(protein binding),GO:0017154(semaphorin receptor activity),GO:0019904(protein domain specific binding),GO:0051022(Rho GDP-dissociation inhibitor binding),GO:0098632(cell-cell adhesion mediator activity)
LOC107984648	169.062	69.2844	-1.2826	0.0003624	0.010082	-	-	-	-
TMPRSS5	191.948	75.7221	-1.3374	0.0001958	0.006514	K09636 TMPRSS5; transmembrane protease serine 5 [EC:3.4.21.-]	GO:0006508(proteolysis),GO:0006897(endocytosis)	GO:0005886(plasma membrane),GO:0016021(integral component of membrane),GO:0043025(neuronal cell body)	GO:0004252(serine-type endopeptidase activity),GO:0005044(scavenger receptor activity),GO:0008233(peptidase activity)
LOC107986633	105.709	26.3277	-1.9972	3.7772e-06	0.0003131	-	-	-	-
GPC2	212.213	84.164	-1.3313	2.2366e-05	0.001277	K08108 GPC2; glypican 2	GO:0001523(retinoid metabolic process),GO:0006024(glycosaminoglycan biosynthetic process),GO:0006027(glycosaminoglycan catabolic process),GO:0007224(smoothened signaling pathway),GO:0009966(regulation of signal transduction),GO:0010976(positive regulation of neuron projection development),GO:0016477(cell migration),GO:0030182(neuron differentiation),GO:1905475(regulation of protein localization t…	GO:0005576(extracellular region),GO:0005615(extracellular space),GO:0005783(endoplasmic reticulum),GO:0005796(Golgi lumen),GO:0005886(plasma membrane),GO:0009986(cell surface),GO:0043202(lysosomal lumen),GO:0045202(synapse),GO:0046658(anchored component of plasma membrane),GO:0062023(collagen-containing extracellular matrix)	GO:0005515(protein binding)
LOC105374071	78.0297	5.57974	-3.8073	0.0025665	0.039012	-	-	-	-
LOC105374179	206.312	59.9672	-1.7794	1.0645e-06	0.00011654	-	-	-	-
TVP23A	73.3468	17.9336	-2.028	1.6662e-05	0.0010087	-	GO:0009306(protein secretion),GO:0016192(vesicle-mediated transport)	GO:0030173(integral component of Golgi membrane)	GO:0005515(protein binding)
NR2E3	119.55	53.5172	-1.1606	0.00040414	0.010764	K08546 NR2E3, PNR; nuclear receptor subfamily 2 group E member 3	GO:0000122(negative regulation of transcription by RNA polymerase II),GO:0006357(regulation of transcription by RNA polymerase II),GO:0006367(transcription initiation from RNA polymerase II promoter),GO:0007165(signal transduction),GO:0007601(visual perception),GO:0007602(phototransduction),GO:0008285(negative regulation of cell population proliferation),GO:0030154(cell differentiation),GO:003052…	GO:0005654(nucleoplasm),GO:0005667(transcription regulator complex)	GO:0000978(RNA polymerase II cis-regulatory region sequence-specific DNA binding),GO:0001228(DNA-binding transcription activator activity, RNA polymerase II-specific),GO:0003707(steroid hormone receptor activity),GO:0004879(nuclear receptor activity),GO:0005515(protein binding),GO:0008270(zinc ion binding),GO:0043565(sequence-specific DNA binding)
ANKRD63	103.903	48.0031	-1.1099	0.00066222	0.015452	-	-	-	-
MOV10L1	95.2478	36.8392	-1.3691	0.000383	0.01041	K13983 MOV10L1; putative helicase MOV10L1 [EC:3.6.4.13]	GO:0007141(male meiosis I),GO:0007275(multicellular organism development),GO:0007281(germ cell development),GO:0007283(spermatogenesis),GO:0034587(piRNA metabolic process),GO:0035194(post-transcriptional gene silencing by RNA),GO:0043046(DNA methylation involved in gamete generation)	GO:0005829(cytosol),GO:0043186(P granule),GO:0071546(pi-body)	GO:0000287(magnesium ion binding),GO:0003723(RNA binding),GO:0003724(RNA helicase activity),GO:0005524(ATP binding)
LOC105374584	35.0141	9.46007	-1.8927	0.0025	0.038283	-	-	-	-
LINC00312	116.434	53.0373	-1.1331	0.00091642	0.019088	-	-	-	-
GRIN2C	708.197	221.872	-1.6713	1.0128e-09	4.1978e-07	K05211 GRIN2C; glutamate receptor ionotropic, NMDA 2C	GO:0007215(glutamate receptor signaling pathway),GO:0007420(brain development),GO:0009611(response to wounding),GO:0019722(calcium-mediated signaling),GO:0033058(directional locomotion),GO:0035235(ionotropic glutamate receptor signaling pathway),GO:0042177(negative regulation of protein catabolic process),GO:0048167(regulation of synaptic plasticity),GO:0050885(neuromuscular process controlling b…	GO:0005886(plasma membrane),GO:0005887(integral component of plasma membrane),GO:0017146(NMDA selective glutamate receptor complex),GO:0098839(postsynaptic density membrane),GO:0098978(glutamatergic synapse)	GO:0004972(NMDA glutamate receptor activity),GO:0005515(protein binding),GO:0015276(ligand-gated ion channel activity),GO:0022849(glutamate-gated calcium ion channel activity),GO:0038023(signaling receptor activity),GO:1904315(transmitter-gated ion channel activity involved in regulation of postsynaptic membrane potential)
PACERR	89.2732	21.3203	-2.0793	3.1305e-07	4.3743e-05	-	-	-	-
PRR29-AS1	67.543	24.1722	-1.4779	0.002922	0.042687	-	-	-	-
LOC107984002	37.3289	7.52242	-2.2918	0.00037488	0.010285	-	-	-	-
UBAP1L	429.4	137.263	-1.6412	4.7524e-09	1.4347e-06	-	GO:0043162(ubiquitin-dependent protein catabolic process via the multivesicular body sorting pathway)	GO:0000813(ESCRT I complex)	GO:0043130(ubiquitin binding)
LOC112268271	232.756	58.3182	-1.9937	3.3521e-07	4.6051e-05	-	-	-	-
NPIPA2	299.336	137.753	-1.1194	1.0233e-05	0.00069125	-	-	GO:0005654(nucleoplasm)	-
NPIPA3	360.154	171.447	-1.07	6.2694e-06	0.00046883	-	-	GO:0005654(nucleoplasm)	-
